# Supplementary material for: Bis[4-(dimethyl­amino)phen­yl]diazene oxide
Source: Acta Crystallogr Sect E Struct Rep Online. 2008 Apr 18;64(Pt 5):o874–5. doi: 10.1107/S1600536808006740 (PMC2961315; doi:10.1107/S1600536808006740)
Supplement: Supplementary file 1 [file e-64-0o874-sup1.cif]

##############################################################################
###                                                                        ###
###        Electronic paper (Acta Crystallographica Section E)             ###
###                                                                        ###
##############################################################################
#                                                                            #
# This CIF contains the data in a paper accepted for publication in Acta     #
# Crystallographica Section E. It conforms to the requirements of Notes      #
# for Authors for Section E, and has been peer reviewed under the auspices   #
# of the IUCr Commission on Journals.                                        #
#                                                                            #
# Full details of the Crystallographic Information File format               #
# are given in the paper "The Crystallographic Information File (CIF):       #
# a New Standard Archive File for Crystallography" by S. R. Hall, F. H.      #
# Allen and I. D. Brown [Acta Cryst. (1991), A47, 655-685].                  #
#                                                                            #
# The current version of the core CIF dictionary is obtainable from          #
# ftp://ftp.iucr.org/pub/cif_core.dic. The current version number is 2.4.    #
#                                                                            #
# Software is freely available for graphical display of the structure(s) in  #
# this CIF.  For information consult the CIF home page http://www.iucr.org/  #
# cif/home.html                                                              #
#                                                                            #
# This file may be used for bona fide research purposes within the           #
# scientific community so long as proper attribution is given to the journal # 
# article from which it was obtained.                                        #
#                                                                            #
##############################################################################
                                             
data_global
_audit_creation_method     SHELXL
_journal_date_recd_electronic     2008-03-09
_journal_date_accepted     2008-03-11
_journal_name_full     'Acta Crystallographica, Section E'
_journal_year     2008
_journal_volume     64
_journal_issue      5
_journal_page_first     o874
_journal_page_last     o875
_journal_paper_category     QO
_journal_coeditor_code     SJ2473
_publ_contact_author_name     'Gainsford, Graeme J.'
_publ_contact_author_address
;Industrial Research Limited
 PO Box 31-310
 Lower Hutt
 New Zealand
;
_publ_contact_author_email     g.gainsford@irl.cri.nz
_publ_contact_author_fax     '64(4)931 3142'
_publ_contact_author_phone     '64(4)931 3518'
_publ_section_title
;
Bis[4-(dimethylamino)phenyl]diazene oxide
;
loop_
    _publ_author_name
    _publ_author_address
    'Gainsford, Graeme J.'
;Industrial Research Limited
 PO Box 31-310
 Lower Hutt
 New Zealand
;
    'Bhuiyan, M. Delower H.'
;Industrial Research Limited
 PO Box 31-310
 Lower Hutt
 New Zealand
;
    'Kay, Andrew J.'
;Industrial Research Limited
 PO Box 31-310
 Lower Hutt
 New Zealand
;
data_I
_audit_creation_method     SHELXL-97
_chemical_name_systematic
;
Bis[4-(dimethylamino)phenyl]diazene oxide
;
_chemical_name_common     ?
_chemical_formula_moiety     'C16 H20 N4 O'
_chemical_formula_sum     'C16 H20 N4 O'
_chemical_formula_iupac     'C16 H20 N4 O'
_chemical_formula_weight     284.36
_chemical_melting_point     ?
_symmetry_cell_setting     Monoclinic
_symmetry_space_group_name_H-M     'P 21'
_symmetry_space_group_name_Hall     'P 2yb'
loop_
    _symmetry_equiv_pos_as_xyz
    'x, y, z'
    '-x, y+1/2, -z'
_cell_length_a     12.0080(6)
_cell_length_b     22.0379(11)
_cell_length_c     17.3408(8)
_cell_angle_alpha     90.00
_cell_angle_beta     109.450(3)
_cell_angle_gamma     90.00
_cell_volume     4327.0(4)
_cell_formula_units_Z     12
_cell_measurement_reflns_used     8860
_cell_measurement_theta_min     2.49
_cell_measurement_theta_max     29.47
_cell_measurement_temperature     99(2)
_exptl_crystal_description     needles
_exptl_crystal_colour     orange
_exptl_crystal_size_max     0.66
_exptl_crystal_size_mid     0.25
_exptl_crystal_size_min     0.17
_exptl_crystal_density_diffrn     1.310
_exptl_crystal_density_method     'not measured'
_exptl_crystal_F_000     1824
_exptl_absorpt_coefficient_mu     0.085
_exptl_absorpt_correction_type     'multi-scan'
_exptl_absorpt_process_details
;
(SADABS; Bruker, 2006; Blessing, 1995)
;
_exptl_absorpt_correction_T_min     0.800
_exptl_absorpt_correction_T_max     1.0
_exptl_special_details
;
 ?
;
_diffrn_ambient_temperature     99(2)
_diffrn_radiation_type     MoK\a
_diffrn_radiation_wavelength     0.71073
_diffrn_radiation_source     'fine-focus sealed tube'
_diffrn_radiation_monochromator     graphite
_diffrn_measurement_device_type
;
Bruker--Nonius APEX2 CCD area-detector
;
_diffrn_measurement_method     '\f and \w'
_diffrn_detector_area_resol_mean     8.192
_diffrn_reflns_number     106040
_diffrn_reflns_av_R_equivalents     0.0619
_diffrn_reflns_av_sigmaI/netI     0.0478
_diffrn_reflns_theta_min     1.81
_diffrn_reflns_theta_max     30.60
_diffrn_reflns_theta_full     30.60
_diffrn_measured_fraction_theta_max     0.986
_diffrn_measured_fraction_theta_full     0.986
_diffrn_reflns_limit_h_min     -17
_diffrn_reflns_limit_h_max     17
_diffrn_reflns_limit_k_min     -31
_diffrn_reflns_limit_k_max     31
_diffrn_reflns_limit_l_min     -24
_diffrn_reflns_limit_l_max     24
_diffrn_standards_number     0
_diffrn_standards_interval_count     ?
_diffrn_standards_interval_time     ?
_diffrn_standards_decay_%     ?
_refine_special_details
;
 Refinement of F^2^ against ALL reflections.  The weighted R-factor wR and
 goodness of fit S are based on F^2^, conventional R-factors R are based
 on F, with F set to zero for negative F^2^. The threshold expression of
 F^2^ > 2sigma(F^2^) is used only for calculating R-factors(gt) etc. and is
 not relevant to the choice of reflections for refinement.  R-factors based
 on F^2^ are statistically about twice as large as those based on F, and R-
 factors based on ALL data will be even larger.
;
_reflns_number_total     13444
_reflns_number_gt     8097
_reflns_threshold_expression     I>2\s(I)
_refine_ls_structure_factor_coef     Fsqd
_refine_ls_matrix_type     full
_refine_ls_R_factor_all     0.1742
_refine_ls_R_factor_gt     0.1089
_refine_ls_wR_factor_gt     0.3126
_refine_ls_wR_factor_ref     0.3737
_refine_ls_goodness_of_fit_ref     1.032
_refine_ls_restrained_S_all     1.032
_refine_ls_number_reflns     13444
_refine_ls_number_parameters     1113
_refine_ls_number_restraints     1
_refine_ls_hydrogen_treatment     constr
_refine_ls_weighting_scheme     calc
_refine_ls_weighting_details
         'calc w=1/[\s^2^(Fo^2^)+(0.167P)^2^+10.2925P] where P=(Fo^2^+2Fc^2^)/3'
_atom_sites_solution_hydrogens     geom
_atom_sites_solution_primary     direct
_atom_sites_solution_secondary     difmap
_refine_ls_shift/su_max     0.050
_refine_ls_shift/su_mean     0.001
_refine_diff_density_max     0.791
_refine_diff_density_min     -0.692
_refine_ls_extinction_method     none
_refine_ls_extinction_coef     ?
loop_
    _atom_type_symbol
    _atom_type_description
    _atom_type_scat_dispersion_real
    _atom_type_scat_dispersion_imag
    _atom_type_scat_source
    'C' 'C' 0.0033 0.0000
                         'International Tables Vol C Tables 4.2.6.8 and 6.1.1.4'
    'H' 'H' 0.0000 0.0000
                         'International Tables Vol C Tables 4.2.6.8 and 6.1.1.4'
    'N' 'N' 0.0061 0.0000
                         'International Tables Vol C Tables 4.2.6.8 and 6.1.1.4'
    'O' 'O' 0.0106 0.0000
                         'International Tables Vol C Tables 4.2.6.8 and 6.1.1.4'
_computing_data_collection     'APEX2 (Bruker, 2006)'
_computing_cell_refinement     'SAINT (Bruker, 2006)'
_computing_data_reduction
;
SAINT (Bruker, 2006) and SADABS (Bruker, 2006)
;
_computing_structure_solution     'SHELXS97 (Sheldrick, 2008)'
_computing_structure_refinement     'SHELXL97 (Sheldrick, 2008)'
_computing_molecular_graphics
;
ORTEP-3 (Farrugia, 1997), PLATON (Spek, 2003) and
Mercury (Macrae <i>et al.</i>,  2006)
;
_computing_publication_material
;
SHELXL97 (Sheldrick, 2008), PLATON (Spek, 2003) and Mercury
(Macrae <i>et al.</i>,  2006)
;
loop_
    _atom_site_type_symbol
    _atom_site_label
    _atom_site_fract_x
    _atom_site_fract_y
    _atom_site_fract_z
    _atom_site_U_iso_or_equiv
    _atom_site_adp_type
    _atom_site_calc_flag
    _atom_site_refinement_flags
    _atom_site_occupancy
    _atom_site_disorder_assembly
    _atom_site_disorder_group
    O O11 0.2603(4) 0.1917(2) 0.2315(3) 0.0314(11) Uani d . 1 A 1
    N N11 0.4478(5) 0.1429(3) 0.6120(4) 0.0285(12) Uani d . 1 A 1
    N N12 0.2049(5) 0.1611(3) 0.2714(4) 0.0296(12) Uani d . 1 A 1
    N N13 0.1027(5) 0.1379(2) 0.2445(3) 0.0238(10) Uani d . 1 A 1
    N N14 -0.2037(5) 0.1412(3) -0.0806(3) 0.0299(12) Uiso d . 1 A 1
    C C11 0.4004(7) 0.1082(4) 0.6655(5) 0.0342(15) Uani d . 1 A 1
    H H11A 0.3248 0.1257 0.6641 0.051 Uiso calc R 1 A 1
    H H11B 0.4562 0.1096 0.7216 0.051 Uiso calc R 1 A 1
    H H11C 0.3886 0.0660 0.6469 0.051 Uiso calc R 1 A 1
    C C12 0.5543(6) 0.1753(4) 0.6473(5) 0.0371(16) Uani d . 1 A 1
    H H12A 0.6204 0.1516 0.6420 0.056 Uiso calc R 1 A 1
    H H12B 0.5666 0.1826 0.7054 0.056 Uiso calc R 1 A 1
    H H12C 0.5497 0.2142 0.6191 0.056 Uiso calc R 1 A 1
    C C13 0.3877(5) 0.1446(3) 0.5288(4) 0.0273(13) Uani d . 1 A 1
    C C14 0.4370(6) 0.1769(3) 0.4765(4) 0.0272(13) Uani d . 1 A 1
    H H14 0.5116 0.1964 0.4985 0.033 Uiso calc R 1 A 1
    C C15 0.3754(6) 0.1797(3) 0.3941(4) 0.0306(14) Uani d . 1 A 1
    H H15 0.4098 0.2006 0.3596 0.037 Uiso calc R 1 A 1
    C C16 0.2679(6) 0.1539(3) 0.3598(4) 0.0243(12) Uani d . 1 A 1
    C C17 0.2170(6) 0.1222(3) 0.4099(4) 0.0266(13) Uani d . 1 A 1
    H H17 0.1415 0.1040 0.3866 0.032 Uiso calc R 1 A 1
    C C18 0.2767(6) 0.1174(3) 0.4934(4) 0.0271(13) Uani d . 1 A 1
    H H18 0.2421 0.0954 0.5268 0.032 Uiso calc R 1 A 1
    C C19 0.0346(6) 0.1450(3) 0.1614(4) 0.0243(12) Uiso d . 1 A 1
    C C110 0.0650(6) 0.1720(3) 0.0964(4) 0.0256(12) Uiso d . 1 A 1
    H H110 0.1412 0.1892 0.1073 0.031 Uiso calc R 1 A 1
    C C111 -0.0159(6) 0.1735(3) 0.0168(4) 0.0266(12) Uiso d . 1 A 1
    H H111 0.0031 0.1946 -0.0250 0.032 Uiso calc R 1 A 1
    C C112 -0.1269(5) 0.1432(3) -0.0017(3) 0.0219(11) Uiso d . 1 A 1
    C C113 -0.1568(6) 0.1185(3) 0.0639(4) 0.0278(13) Uani d . 1 A 1
    H H113 -0.2339 0.1025 0.0539 0.033 Uiso calc R 1 A 1
    C C114 -0.0770(6) 0.1169(3) 0.1416(4) 0.0282(13) Uani d . 1 A 1
    H H114 -0.0973 0.0964 0.1832 0.034 Uiso calc R 1 A 1
    C C115 -0.3180(6) 0.1151(3) -0.1004(4) 0.0325(14) Uiso d . 1 A 1
    H H15A -0.3136 0.0783 -0.0678 0.049 Uiso calc R 1 A 1
    H H15B -0.3477 0.1048 -0.1587 0.049 Uiso calc R 1 A 1
    H H15C -0.3716 0.1443 -0.0884 0.049 Uiso calc R 1 A 1
    C C116 -0.1732(7) 0.1686(4) -0.1472(4) 0.0343(15) Uani d . 1 A 1
    H H16A -0.1949 0.2116 -0.1516 0.052 Uiso calc R 1 A 1
    H H16B -0.2160 0.1479 -0.1985 0.052 Uiso calc R 1 A 1
    H H16C -0.0880 0.1647 -0.1363 0.052 Uiso calc R 1 A 1
    O O21 0.7507(4) 0.3591(3) 0.7787(3) 0.0356(12) Uani d . 1 B 1
    N N21 0.5621(5) 0.3088(3) 0.3987(4) 0.0354(13) Uani d . 1 B 1
    N N22 0.8010(5) 0.3283(3) 0.7351(4) 0.0339(13) Uiso d . 1 B 1
    N N23 0.9052(5) 0.3045(3) 0.7629(4) 0.0314(13) Uani d . 1 B 1
    N N24 1.2173(5) 0.3106(3) 1.0890(4) 0.0342(13) Uani d . 1 B 1
    C C21 0.6101(7) 0.2753(4) 0.3452(5) 0.0402(17) Uani d . 1 B 1
    H H21A 0.5556 0.2779 0.2889 0.060 Uiso calc R 1 B 1
    H H21B 0.6206 0.2327 0.3623 0.060 Uiso calc R 1 B 1
    H H21C 0.6866 0.2926 0.3482 0.060 Uiso calc R 1 B 1
    C C22 0.4564(7) 0.3421(4) 0.3643(6) 0.0438(19) Uani d . 1 B 1
    H H22A 0.3942 0.3245 0.3822 0.066 Uiso calc R 1 B 1
    H H22B 0.4324 0.3404 0.3045 0.066 Uiso calc R 1 B 1
    H H22C 0.4695 0.3844 0.3823 0.066 Uiso calc R 1 B 1
    C C23 0.6200(6) 0.3111(3) 0.4801(5) 0.0299(14) Uani d . 1 B 1
    C C24 0.5710(7) 0.3433(3) 0.5320(5) 0.0340(15) Uani d . 1 B 1
    H H24 0.4966 0.3628 0.5095 0.041 Uiso calc R 1 B 1
    C C25 0.6305(6) 0.3464(4) 0.6145(4) 0.0349(15) Uiso d . 1 B 1
    H H25 0.5947 0.3662 0.6489 0.042 Uiso calc R 1 B 1
    C C26 0.7402(7) 0.3217(3) 0.6480(4) 0.0286(13) Uani d . 1 B 1
    C C27 0.7936(7) 0.2906(3) 0.5994(5) 0.0324(14) Uani d . 1 B 1
    H H27 0.8692 0.2726 0.6234 0.039 Uiso calc R 1 B 1
    C C28 0.7353(6) 0.2863(3) 0.5159(5) 0.0327(15) Uani d . 1 B 1
    H H28 0.7726 0.2667 0.4823 0.039 Uiso calc R 1 B 1
    C C29 0.9751(6) 0.3115(3) 0.8476(4) 0.0300(13) Uani d . 1 B 1
    C C210 0.9447(6) 0.3369(3) 0.9122(5) 0.0343(16) Uani d . 1 B 1
    H H210 0.8674 0.3526 0.9016 0.041 Uiso calc R 1 B 1
    C C211 1.0259(6) 0.3395(3) 0.9919(5) 0.0321(14) Uani d . 1 B 1
    H H211 1.0066 0.3609 1.0333 0.039 Uiso calc R 1 B 1
    C C212 1.1371(6) 0.3100(3) 1.0105(4) 0.0278(13) Uiso d . 1 B 1
    C C214 1.0861(7) 0.2834(3) 0.8665(5) 0.0321(14) Uani d . 1 B 1
    H H214 1.1060 0.2629 0.8246 0.039 Uiso calc R 1 B 1
    C C213 1.1669(6) 0.2850(3) 0.9447(4) 0.0301(14) Uani d . 1 B 1
    H H213 1.2439 0.2690 0.9546 0.036 Uiso calc R 1 B 1
    C C215 1.3306(7) 0.2831(4) 1.1090(5) 0.0378(16) Uiso d . 1 B 1
    H H25A 1.3229 0.2434 1.0822 0.057 Uiso calc R 1 B 1
    H H25B 1.3644 0.2779 1.1684 0.057 Uiso calc R 1 B 1
    H H25C 1.3825 0.3091 1.0901 0.057 Uiso calc R 1 B 1
    C C216 1.1852(8) 0.3344(4) 1.1571(5) 0.0416(18) Uani d . 1 B 1
    H H26A 1.2002 0.3782 1.1619 0.062 Uiso calc R 1 B 1
    H H26B 1.2327 0.3143 1.2078 0.062 Uiso calc R 1 B 1
    H H26C 1.1013 0.3268 1.1474 0.062 Uiso calc R 1 B 1
    O O31 0.2305(5) 0.2080(3) 0.7569(4) 0.0414(13) Uani d . 1 C 1
    N N31 0.0438(7) 0.2581(4) 0.3779(6) 0.052(2) Uani d . 1 C 1
    N N32 0.2833(6) 0.2369(3) 0.7173(4) 0.0394(14) Uiso d . 1 C 1
    N N33 0.3846(8) 0.2583(3) 0.7408(6) 0.056(2) Uani d . 1 C 1
    N N34 0.6924(5) 0.2553(3) 1.0709(4) 0.0403(15) Uani d . 1 C 1
    C C31 0.0907(9) 0.2913(5) 0.3239(6) 0.052(2) Uani d . 1 C 1
    H H31A 0.0954 0.3345 0.3380 0.078 Uiso calc R 1 C 1
    H H31B 0.0388 0.2859 0.2672 0.078 Uiso calc R 1 C 1
    H H31C 0.1698 0.2761 0.3297 0.078 Uiso calc R 1 C 1
    C C32 -0.0663(8) 0.2233(5) 0.3395(7) 0.054(2) Uani d . 1 C 1
    H H32A -0.1269 0.2367 0.3621 0.081 Uiso calc R 1 C 1
    H H32B -0.0508 0.1799 0.3506 0.081 Uiso calc R 1 C 1
    H H32C -0.0942 0.2301 0.2803 0.081 Uiso calc R 1 C 1
    C C33 0.1018(7) 0.2551(4) 0.4614(5) 0.0385(17) Uani d . 1 C 1
    C C34 0.0536(7) 0.2251(4) 0.5129(6) 0.0424(19) Uani d . 1 C 1
    H H34 -0.0223 0.2072 0.4901 0.051 Uiso calc R 1 C 1
    C C35 0.1127(7) 0.2199(4) 0.5985(6) 0.0414(18) Uani d . 1 C 1
    H H35 0.0781 0.1995 0.6332 0.050 Uiso calc R 1 C 1
    C C36 0.2245(8) 0.2465(4) 0.6288(6) 0.046(2) Uani d . 1 C 1
    C C37 0.2731(8) 0.2789(4) 0.5789(6) 0.044(2) Uani d . 1 C 1
    H H37 0.3481 0.2977 0.6017 0.053 Uiso calc R 1 C 1
    C C38 0.2120(7) 0.2837(4) 0.4962(6) 0.0413(19) Uani d . 1 C 1
    H H38 0.2447 0.3065 0.4625 0.050 Uiso calc R 1 C 1
    C C39 0.4524(8) 0.2500(4) 0.8300(6) 0.0413(18) Uani d . 1 C 1
    C C310 0.4268(7) 0.2212(3) 0.8940(6) 0.0406(19) Uani d . 1 C 1
    H H310 0.3542 0.2001 0.8833 0.049 Uiso calc R 1 C 1
    C C311 0.5055(7) 0.2233(3) 0.9720(5) 0.0372(17) Uani d . 1 C 1
    H H311 0.4840 0.2053 1.0148 0.045 Uiso calc R 1 C 1
    C C312 0.6153(7) 0.2506(3) 0.9911(6) 0.044(2) Uani d . 1 C 1
    C C313 0.6446(7) 0.2772(3) 0.9275(6) 0.0403(19) Uani d . 1 C 1
    H H313 0.7191 0.2963 0.9382 0.048 Uiso calc R 1 C 1
    C C314 0.5644(8) 0.2757(4) 0.8484(6) 0.045(2) Uani d . 1 C 1
    H H314 0.5866 0.2927 0.8054 0.054 Uiso calc R 1 C 1
    C C315 0.8103(7) 0.2825(4) 1.0885(6) 0.049(2) Uani d . 1 C 1
    H H35A 0.8483 0.2653 1.0514 0.074 Uiso calc R 1 C 1
    H H35B 0.8585 0.2737 1.1452 0.074 Uiso calc R 1 C 1
    H H35C 0.8024 0.3265 1.0806 0.074 Uiso calc R 1 C 1
    C C316 0.6622(8) 0.2286(5) 1.1377(6) 0.050(2) Uani d . 1 C 1
    H H36A 0.5973 0.2515 1.1461 0.074 Uiso calc R 1 C 1
    H H36B 0.7312 0.2298 1.1877 0.074 Uiso calc R 1 C 1
    H H36C 0.6378 0.1864 1.1244 0.074 Uiso calc R 1 C 1
    O O41 0.7975(5) 0.3742(3) 0.2746(4) 0.0451(14) Uani d . 1 D 1
    N N41 0.9841(6) 0.4259(4) 0.6541(4) 0.0423(15) Uani d . 1 D 1
    N N42 0.7443(7) 0.4037(3) 0.3130(5) 0.0460(18) Uani d . 1 D 1
    N N43 0.6439(7) 0.4265(3) 0.2899(5) 0.0485(18) Uani d . 1 D 1
    N N44 0.3356(6) 0.4182(3) -0.0370(5) 0.0414(16) Uani d . 1 D 1
    C C41 0.9366(7) 0.4595(4) 0.7077(5) 0.0397(17) Uani d . 1 D 1
    H H41A 0.9390 0.5030 0.6968 0.060 Uiso calc R 1 D 1
    H H41B 0.9839 0.4512 0.7648 0.060 Uiso calc R 1 D 1
    H H41C 0.8547 0.4470 0.6980 0.060 Uiso calc R 1 D 1
    C C42 1.0936(7) 0.3916(4) 0.6925(6) 0.0438(19) Uani d . 1 D 1
    H H42A 1.1146 0.3935 0.7521 0.066 Uiso calc R 1 D 1
    H H42B 1.1574 0.4093 0.6763 0.066 Uiso calc R 1 D 1
    H H42C 1.0818 0.3492 0.6746 0.066 Uiso calc R 1 D 1
    C C43 0.9267(6) 0.4240(3) 0.5705(5) 0.0342(15) Uani d . 1 D 1
    C C44 0.9742(7) 0.3915(4) 0.5200(6) 0.0431(19) Uani d . 1 D 1
    H H44 1.0474 0.3712 0.5436 0.052 Uiso calc R 1 D 1
    C C45 0.9170(8) 0.3880(4) 0.4349(6) 0.047(2) Uani d . 1 D 1
    H H45 0.9535 0.3691 0.4002 0.056 Uiso calc R 1 D 1
    C C46 0.8027(7) 0.4138(4) 0.4032(5) 0.0397(17) Uani d . 1 D 1
    C C47 0.7565(7) 0.4461(4) 0.4530(6) 0.0426(18) Uani d . 1 D 1
    H H47 0.6826 0.4659 0.4297 0.051 Uiso calc R 1 D 1
    C C48 0.8136(6) 0.4505(3) 0.5349(5) 0.0354(15) Uani d . 1 D 1
    H H48 0.7776 0.4714 0.5683 0.043 Uiso calc R 1 D 1
    C C49 0.5769(8) 0.4172(4) 0.2026(6) 0.0436(19) Uani d . 1 D 1
    C C410 0.6031(6) 0.3912(4) 0.1390(6) 0.0401(18) Uani d . 1 D 1
    H H410 0.6795 0.3743 0.1495 0.048 Uiso calc R 1 D 1
    C C411 0.5249(7) 0.3885(3) 0.0613(6) 0.0409(19) Uani d . 1 D 1
    H H411 0.5446 0.3667 0.0204 0.049 Uiso calc R 1 D 1
    C C412 0.4141(6) 0.4183(3) 0.0416(5) 0.0343(15) Uani d . 1 D 1
    C C413 0.3850(7) 0.4432(3) 0.1062(5) 0.0381(18) Uani d . 1 D 1
    H H413 0.3080 0.4592 0.0961 0.046 Uiso calc R 1 D 1
    C C414 0.4664(7) 0.4451(4) 0.1855(5) 0.0393(16) Uani d . 1 D 1
    H H414 0.4469 0.4653 0.2277 0.047 Uiso calc R 1 D 1
    C C415 0.2199(7) 0.4465(4) -0.0554(5) 0.0433(17) Uiso d . 1 D 1
    H H45A 0.1646 0.4280 -0.1047 0.065 Uiso calc R 1 D 1
    H H45B 0.2264 0.4900 -0.0644 0.065 Uiso calc R 1 D 1
    H H45C 0.1910 0.4404 -0.0093 0.065 Uiso calc R 1 D 1
    C C416 0.3707(8) 0.3947(4) -0.1030(5) 0.0470(19) Uiso d . 1 D 1
    H H46A 0.4255 0.4232 -0.1150 0.071 Uiso calc R 1 D 1
    H H46B 0.3008 0.3896 -0.1518 0.071 Uiso calc R 1 D 1
    H H46C 0.4098 0.3554 -0.0872 0.071 Uiso calc R 1 D 1
    O O51 0.3067(6) 0.5245(4) 0.2846(4) 0.0333(15) Uani d P 0.724(6) E 1
    N N51 0.4915(6) 0.4732(4) 0.6635(5) 0.0276(15) Uani d P 0.724(6) E 1
    N N52 0.2534(6) 0.4933(3) 0.3272(5) 0.0223(15) Uiso d P 0.724(6) E 1
    N N53 0.1494(6) 0.4704(4) 0.2959(5) 0.0251(15) Uani d P 0.724(6) E 1
    N N54 -0.1486(6) 0.4743(3) -0.0247(4) 0.0203(13) Uiso d P 0.724(6) E 1
    C C51 0.4444(9) 0.4402(5) 0.7159(6) 0.035(2) Uani d P 0.724(6) E 1
    H H51A 0.3809 0.4637 0.7253 0.052 Uiso calc PR 0.724(6) E 1
    H H51B 0.5068 0.4326 0.7682 0.052 Uiso calc PR 0.724(6) E 1
    H H51C 0.4128 0.4013 0.6903 0.052 Uiso calc PR 0.724(6) E 1
    C C52 0.5992(8) 0.5067(6) 0.6998(6) 0.041(3) Uani d P 0.724(6) E 1
    H H52A 0.5830 0.5503 0.6918 0.061 Uiso calc PR 0.724(6) E 1
    H H52B 0.6571 0.4949 0.6738 0.061 Uiso calc PR 0.724(6) E 1
    H H52C 0.6310 0.4978 0.7584 0.061 Uiso calc PR 0.724(6) E 1
    C C53 0.4320(7) 0.4775(4) 0.5818(5) 0.0188(16) Uiso d P 0.724(6) E 1
    C C54 0.4811(8) 0.5084(4) 0.5292(6) 0.0262(17) Uani d P 0.724(6) E 1
    H H54 0.5577 0.5255 0.5514 0.031 Uiso calc PR 0.724(6) E 1
    C C55 0.4221(8) 0.5141(4) 0.4483(6) 0.0231(18) Uiso d P 0.724(6) E 1
    H H55 0.4552 0.5378 0.4155 0.028 Uiso calc PR 0.724(6) E 1
    C C56 0.3148(8) 0.4861(4) 0.4128(5) 0.0243(16) Uani d P 0.724(6) E 1
    C C57 0.2605(8) 0.4549(4) 0.4613(6) 0.0255(19) Uiso d P 0.724(6) E 1
    H H57 0.1841 0.4378 0.4375 0.031 Uiso calc PR 0.724(6) E 1
    C C58 0.3211(7) 0.4493(4) 0.5454(5) 0.0259(17) Uani d P 0.724(6) E 1
    H H58 0.2872 0.4262 0.5783 0.031 Uiso calc PR 0.724(6) E 1
    C C59 0.0828(7) 0.4753(4) 0.2134(5) 0.0202(17) Uiso d P 0.724(6) E 1
    C C510 0.1170(8) 0.5044(4) 0.1516(5) 0.0262(17) Uani d P 0.724(6) E 1
    H H510 0.1907 0.5248 0.1643 0.031 Uiso calc PR 0.724(6) E 1
    C C511 0.0366(8) 0.5019(4) 0.0698(5) 0.0203(17) Uiso d P 0.724(6) E 1
    H H511 0.0604 0.5180 0.0269 0.024 Uiso calc PR 0.724(6) E 1
    C C512 -0.0766(7) 0.4765(4) 0.0504(5) 0.0196(14) Uani d P 0.724(6) E 1
    C C513 -0.1071(8) 0.4492(4) 0.1152(5) 0.0224(18) Uiso d P 0.724(6) E 1
    H H513 -0.1817 0.4301 0.1039 0.027 Uiso calc PR 0.724(6) E 1
    C C514 -0.0298(8) 0.4505(4) 0.1936(5) 0.0259(17) Uani d P 0.724(6) E 1
    H H514 -0.0538 0.4338 0.2361 0.031 Uiso calc PR 0.724(6) E 1
    C C515 -0.2662(8) 0.4479(4) -0.0488(6) 0.0318(19) Uani d P 0.724(6) E 1
    H H55A -0.2655 0.4125 -0.0144 0.048 Uiso calc PR 0.724(6) E 1
    H H55B -0.2901 0.4353 -0.1062 0.048 Uiso calc PR 0.724(6) E 1
    H H55C -0.3222 0.4781 -0.0420 0.048 Uiso calc PR 0.724(6) E 1
    C C516 -0.1176(8) 0.5007(5) -0.0933(6) 0.032(2) Uani d P 0.724(6) E 1
    H H56A -0.1263 0.5449 -0.0932 0.047 Uiso calc PR 0.724(6) E 1
    H H56B -0.1703 0.4842 -0.1451 0.047 Uiso calc PR 0.724(6) E 1
    H H56C -0.0357 0.4904 -0.0871 0.047 Uiso calc PR 0.724(6) E 1
    O O61 0.7398(8) 0.0396(4) 0.2128(7) 0.046(2) Uani d P 0.674(7) F 1
    N N61 0.9297(8) 0.0927(4) 0.5843(5) 0.061(3) Uiso d P 0.674(7) F 1
    N N62 0.6883(7) 0.0680(4) 0.2551(5) 0.0270(17) Uiso d P 0.674(7) F 1
    N N63 0.5853(10) 0.0893(5) 0.2278(8) 0.037(2) Uiso d P 0.674(7) F 1
    N N64 0.2734(8) 0.0849(5) -0.0971(6) 0.0320(19) Uiso d P 0.674(7) F 1
    C C61 0.8824(10) 0.1239(6) 0.6478(8) 0.041(3) Uani d P 0.674(7) F 1
    H H61A 0.8319 0.1583 0.6220 0.061 Uiso calc PR 0.674(7) F 1
    H H61B 0.9490 0.1385 0.6941 0.061 Uiso calc PR 0.674(7) F 1
    H H61C 0.8364 0.0946 0.6674 0.061 Uiso calc PR 0.674(7) F 1
    C C62 1.0398(11) 0.0546(7) 0.6284(10) 0.050(3) Uani d P 0.674(7) F 1
    H H62A 1.0236 0.0285 0.6691 0.075 Uiso calc PR 0.674(7) F 1
    H H62B 1.1060 0.0816 0.6556 0.075 Uiso calc PR 0.674(7) F 1
    H H62C 1.0601 0.0294 0.5884 0.075 Uiso calc PR 0.674(7) F 1
    C C63 0.8699(9) 0.0878(5) 0.5080(6) 0.030(2) Uiso d P 0.674(7) F 1
    C C64 0.9224(10) 0.0607(5) 0.4530(8) 0.033(2) Uiso d P 0.674(7) F 1
    H H64 1.0019 0.0471 0.4737 0.040 Uiso calc PR 0.674(7) F 1
    C C65 0.8603(9) 0.0541(5) 0.3712(7) 0.032(2) Uiso d P 0.674(7) F 1
    H H65 0.8948 0.0333 0.3367 0.039 Uiso calc PR 0.674(7) F 1
    C C66 0.7487(11) 0.0775(6) 0.3393(8) 0.036(2) Uiso d P 0.674(7) F 1
    C C67 0.6967(11) 0.1085(5) 0.3937(9) 0.040(3) Uani d P 0.674(7) F 1
    H H67 0.6186 0.1240 0.3725 0.048 Uiso calc PR 0.674(7) F 1
    C C68 0.7587(10) 0.1151(5) 0.4735(8) 0.031(2) Uiso d P 0.674(7) F 1
    H H68 0.7269 0.1386 0.5071 0.037 Uiso calc PR 0.674(7) F 1
    C C69 0.5198(8) 0.0830(5) 0.1439(7) 0.028(2) Uani d P 0.674(7) F 1
    C C610 0.5435(9) 0.0536(4) 0.0783(7) 0.0233(18) Uiso d P 0.674(7) F 1
    H H610 0.6143 0.0310 0.0885 0.028 Uiso calc PR 0.674(7) F 1
    C C611 0.4656(9) 0.0575(4) 0.0008(7) 0.028(2) Uani d P 0.674(7) F 1
    H H611 0.4904 0.0421 -0.0420 0.033 Uiso calc PR 0.674(7) F 1
    C C612 0.3493(8) 0.0829(4) -0.0215(6) 0.0202(16) Uiso d P 0.674(7) F 1
    C C613 0.3270(9) 0.1098(5) 0.0460(6) 0.0243(18) Uiso d P 0.674(7) F 1
    H H613 0.2539 0.1301 0.0366 0.029 Uiso calc PR 0.674(7) F 1
    C C614 0.4052(10) 0.1081(5) 0.1241(7) 0.0257(19) Uiso d P 0.674(7) F 1
    H H614 0.3816 0.1245 0.1669 0.031 Uiso calc PR 0.674(7) F 1
    C C615 0.1567(8) 0.1132(5) -0.1147(7) 0.030(2) Uani d P 0.674(7) F 1
    H H65A 0.1219 0.1001 -0.0737 0.045 Uiso calc PR 0.674(7) F 1
    H H65B 0.1053 0.1008 -0.1692 0.045 Uiso calc PR 0.674(7) F 1
    H H65C 0.1653 0.1574 -0.1128 0.045 Uiso calc PR 0.674(7) F 1
    C C616 0.3071(12) 0.0613(6) -0.1642(9) 0.044(3) Uani d P 0.674(7) F 1
    H H66A 0.3704 0.0864 -0.1713 0.066 Uiso calc PR 0.674(7) F 1
    H H66B 0.2387 0.0621 -0.2145 0.066 Uiso calc PR 0.674(7) F 1
    H H66C 0.3351 0.0195 -0.1521 0.066 Uiso calc PR 0.674(7) F 1
    O O71 0.7848(15) 0.0407(8) 0.2568(11) 0.0392(16) Uiso d P 0.326(7) F 2
    N N71 0.9709(17) 0.0889(9) 0.6398(12) 0.0392(16) Uiso d P 0.326(7) F 2
    N N72 0.7342(18) 0.0704(9) 0.3016(14) 0.0392(16) Uiso d P 0.326(7) F 2
    N N73 0.6248(18) 0.0929(10) 0.2716(13) 0.0392(16) Uiso d P 0.326(7) F 2
    N N74 0.3176(19) 0.0895(10) -0.0585(15) 0.0392(16) Uiso d P 0.326(7) F 2
    C C71 0.928(2) 0.1216(11) 0.6991(15) 0.0392(16) Uiso d P 0.326(7) F 2
    C C72 1.085(2) 0.0566(11) 0.6823(15) 0.0392(16) Uiso d P 0.326(7) F 2
    C C73 0.9297(8) 0.0927(4) 0.5843(5) 0.0392(16) Uiso d P 0.326(7) F 2
    C C74 0.955(2) 0.0575(11) 0.4994(15) 0.0392(16) Uiso d P 0.326(7) F 2
    C C75 0.897(2) 0.0515(11) 0.4145(18) 0.0392(16) Uiso d P 0.326(7) F 2
    C C76 0.784(2) 0.0811(11) 0.3878(15) 0.0392(16) Uiso d P 0.326(7) F 2
    C C77 0.744(2) 0.1132(12) 0.439(2) 0.0392(16) Uiso d P 0.326(7) F 2
    C C78 0.803(2) 0.1176(11) 0.5202(15) 0.0392(16) Uiso d P 0.326(7) F 2
    C C79 0.566(2) 0.0846(12) 0.1887(19) 0.0392(16) Uiso d P 0.326(7) F 2
    C C710 0.579(2) 0.0576(12) 0.1158(17) 0.0392(16) Uiso d P 0.326(7) F 2
    C C711 0.517(2) 0.0525(12) 0.0420(19) 0.0392(16) Uiso d P 0.326(7) F 2
    C C712 0.399(2) 0.0862(11) 0.0239(14) 0.0392(16) Uiso d P 0.326(7) F 2
    C C713 0.369(2) 0.1109(11) 0.0872(18) 0.0392(16) Uiso d P 0.326(7) F 2
    C C714 0.451(2) 0.1110(11) 0.1669(15) 0.0392(16) Uiso d P 0.326(7) F 2
    C C715 0.205(2) 0.1199(11) -0.0706(15) 0.0392(16) Uiso d P 0.326(7) F 2
    C C716 0.355(2) 0.0676(12) -0.1252(16) 0.0392(16) Uiso d P 0.326(7) F 2
    O O81 0.2568(15) 0.5270(8) 0.2269(11) 0.0332(15) Uiso d P 0.276(6) E 2
    N N81 0.450(2) 0.4766(11) 0.6105(17) 0.0332(15) Uiso d P 0.276(6) E 2
    N N82 0.1979(18) 0.4941(10) 0.2666(13) 0.0332(15) Uiso d P 0.276(6) E 2
    N N83 0.102(2) 0.4712(11) 0.2388(16) 0.0332(15) Uiso d P 0.276(6) E 2
    N N84 -0.2127(18) 0.4776(10) -0.0865(12) 0.0332(15) Uiso d P 0.276(6) E 2
    C C81 0.396(2) 0.4413(12) 0.6636(16) 0.0332(15) Uiso d P 0.276(6) E 2
    C C82 0.548(2) 0.5087(11) 0.6387(15) 0.0332(15) Uiso d P 0.276(6) E 2
    C C83 0.378(2) 0.4779(12) 0.5188(15) 0.0332(15) Uiso d P 0.276(6) E 2
    C C84 0.443(3) 0.5115(13) 0.478(2) 0.0332(15) Uiso d P 0.276(6) E 2
    C C85 0.368(2) 0.5129(11) 0.3862(15) 0.0332(15) Uiso d P 0.276(6) E 2
    C C86 0.270(2) 0.4881(12) 0.3595(19) 0.0332(15) Uiso d P 0.276(6) E 2
    C C87 0.214(2) 0.4570(12) 0.4066(15) 0.0332(15) Uiso d P 0.276(6) E 2
    C C88 0.275(2) 0.4508(13) 0.492(2) 0.0332(15) Uiso d P 0.276(6) E 2
    C C89 0.028(2) 0.4783(12) 0.1540(15) 0.0332(15) Uiso d P 0.276(6) E 2
    C C810 0.065(3) 0.5061(13) 0.0922(19) 0.0332(15) Uiso d P 0.276(6) E 2
    C C811 -0.025(2) 0.5085(11) 0.0060(15) 0.0332(15) Uiso d P 0.276(6) E 2
    C C813 -0.167(2) 0.4549(11) 0.0545(15) 0.0332(15) Uiso d P 0.276(6) E 2
    C C814 -0.075(3) 0.4494(13) 0.139(2) 0.0332(15) Uiso d P 0.276(6) E 2
    C C815 -0.326(2) 0.4524(11) -0.1049(15) 0.0332(15) Uiso d P 0.276(6) E 2
    C C816 -0.184(2) 0.5034(11) -0.1507(15) 0.0332(15) Uiso d P 0.276(6) E 2
loop_
    _atom_site_aniso_label
    _atom_site_aniso_U_11
    _atom_site_aniso_U_22
    _atom_site_aniso_U_33
    _atom_site_aniso_U_12
    _atom_site_aniso_U_13
    _atom_site_aniso_U_23
    O11 0.027(2) 0.039(3) 0.035(2) -0.010(2) 0.0199(19) 0.003(2)
    N11 0.020(2) 0.033(3) 0.034(3) 0.001(2) 0.011(2) -0.002(2)
    N12 0.033(3) 0.022(2) 0.046(3) 0.001(2) 0.028(2) 0.003(2)
    N13 0.023(2) 0.022(2) 0.031(2) 0.0015(19) 0.0146(19) 0.0025(19)
    C11 0.030(3) 0.041(4) 0.035(3) 0.000(3) 0.015(3) 0.006(3)
    C12 0.025(3) 0.042(4) 0.040(3) -0.006(3) 0.006(3) -0.002(3)
    C13 0.020(3) 0.027(3) 0.038(3) 0.005(2) 0.014(2) 0.007(3)
    C14 0.023(3) 0.026(3) 0.037(3) 0.003(2) 0.015(2) 0.000(2)
    C15 0.031(3) 0.029(3) 0.036(3) 0.006(3) 0.016(3) 0.009(3)
    C16 0.025(3) 0.016(3) 0.036(3) 0.002(2) 0.016(2) -0.002(2)
    C17 0.023(3) 0.028(3) 0.031(3) 0.000(2) 0.012(2) 0.003(2)
    C18 0.022(3) 0.026(3) 0.035(3) 0.001(2) 0.012(2) -0.001(2)
    C113 0.026(3) 0.029(3) 0.036(3) -0.010(2) 0.020(3) -0.008(3)
    C114 0.034(3) 0.021(3) 0.035(3) 0.003(2) 0.018(3) 0.003(2)
    C116 0.038(4) 0.038(4) 0.031(3) 0.000(3) 0.018(3) 0.002(3)
    O21 0.028(2) 0.041(3) 0.049(3) 0.004(2) 0.026(2) -0.006(2)
    N21 0.029(3) 0.037(3) 0.048(3) 0.008(2) 0.023(2) 0.007(3)
    N23 0.034(3) 0.019(2) 0.057(4) 0.005(2) 0.036(3) 0.001(2)
    N24 0.031(3) 0.039(3) 0.039(3) 0.005(2) 0.020(2) -0.006(2)
    C21 0.040(4) 0.037(4) 0.054(4) 0.006(3) 0.030(3) 0.002(3)
    C22 0.033(4) 0.047(5) 0.058(5) 0.010(3) 0.024(3) 0.004(4)
    C23 0.027(3) 0.021(3) 0.053(4) -0.004(2) 0.029(3) -0.003(2)
    C24 0.033(3) 0.033(3) 0.047(4) -0.001(3) 0.028(3) 0.003(3)
    C26 0.042(3) 0.017(3) 0.037(3) -0.007(2) 0.025(3) -0.002(2)
    C27 0.032(3) 0.027(3) 0.046(4) 0.003(3) 0.023(3) 0.002(3)
    C28 0.033(3) 0.023(3) 0.051(4) 0.003(2) 0.026(3) 0.004(3)
    C29 0.034(3) 0.024(3) 0.039(3) -0.001(3) 0.021(3) 0.007(3)
    C210 0.029(3) 0.024(3) 0.056(4) -0.007(2) 0.022(3) -0.003(3)
    C211 0.027(3) 0.029(3) 0.048(4) 0.004(3) 0.023(3) 0.005(3)
    C214 0.037(3) 0.024(3) 0.041(3) -0.002(2) 0.022(3) -0.001(3)
    C213 0.033(3) 0.025(3) 0.044(3) 0.011(2) 0.028(3) 0.009(3)
    C216 0.044(4) 0.043(5) 0.047(4) 0.005(4) 0.027(3) -0.010(3)
    O31 0.040(3) 0.040(3) 0.056(3) -0.008(2) 0.032(3) 0.007(2)
    N31 0.045(4) 0.048(4) 0.072(5) -0.003(3) 0.032(4) 0.014(4)
    N33 0.059(5) 0.032(4) 0.106(7) -0.018(3) 0.064(5) -0.016(4)
    N34 0.024(3) 0.042(3) 0.060(4) -0.006(2) 0.021(3) 0.006(3)
    C31 0.056(5) 0.042(5) 0.077(6) 0.010(4) 0.046(5) 0.015(4)
    C32 0.041(4) 0.051(5) 0.078(6) -0.003(4) 0.033(4) 0.001(5)
    C33 0.037(4) 0.030(4) 0.057(5) 0.004(3) 0.027(3) -0.008(3)
    C34 0.033(4) 0.036(4) 0.066(5) 0.004(3) 0.028(4) 0.011(4)
    C35 0.041(4) 0.031(4) 0.062(5) 0.007(3) 0.032(4) 0.003(3)
    C36 0.044(4) 0.040(4) 0.059(5) 0.013(4) 0.025(4) -0.003(4)
    C37 0.038(4) 0.030(4) 0.066(5) 0.005(3) 0.021(4) -0.012(3)
    C38 0.035(4) 0.029(4) 0.074(5) 0.004(3) 0.036(4) 0.004(3)
    C39 0.047(4) 0.025(3) 0.059(5) 0.009(3) 0.026(4) -0.009(3)
    C310 0.030(3) 0.025(3) 0.077(5) -0.010(2) 0.032(3) -0.024(3)
    C311 0.032(3) 0.026(3) 0.068(5) 0.002(2) 0.037(3) 0.000(3)
    C312 0.042(4) 0.022(3) 0.084(6) -0.004(3) 0.041(4) -0.009(3)
    C313 0.038(4) 0.019(3) 0.075(6) 0.002(3) 0.034(4) -0.004(3)
    C314 0.053(5) 0.027(4) 0.072(6) -0.006(3) 0.044(4) -0.007(3)
    C315 0.032(3) 0.045(4) 0.078(6) -0.015(3) 0.029(4) -0.012(4)
    C316 0.039(4) 0.059(6) 0.060(5) -0.009(4) 0.029(4) -0.002(4)
    O41 0.039(3) 0.043(3) 0.069(4) 0.006(3) 0.039(3) -0.004(3)
    N41 0.035(3) 0.048(4) 0.051(4) 0.005(3) 0.022(3) -0.005(3)
    N42 0.054(4) 0.027(3) 0.081(5) 0.001(3) 0.054(4) 0.000(3)
    N43 0.056(4) 0.027(3) 0.081(5) 0.009(3) 0.047(4) 0.003(3)
    N44 0.035(3) 0.035(3) 0.063(4) 0.000(2) 0.029(3) -0.015(3)
    C41 0.040(4) 0.037(4) 0.049(4) 0.006(3) 0.024(3) 0.003(3)
    C42 0.031(3) 0.046(5) 0.061(5) 0.009(3) 0.025(3) 0.001(4)
    C43 0.032(3) 0.028(3) 0.052(4) -0.005(2) 0.026(3) 0.002(3)
    C44 0.040(4) 0.041(4) 0.062(5) 0.000(3) 0.036(4) -0.005(4)
    C45 0.051(4) 0.038(4) 0.070(6) -0.003(3) 0.044(4) 0.009(4)
    C46 0.045(4) 0.032(4) 0.052(4) -0.008(3) 0.029(3) 0.002(3)
    C47 0.040(4) 0.032(4) 0.064(5) -0.001(3) 0.028(4) 0.011(3)
    C48 0.031(3) 0.028(3) 0.058(4) -0.001(3) 0.028(3) -0.003(3)
    C49 0.047(4) 0.023(3) 0.066(5) -0.009(3) 0.026(4) 0.005(3)
    C410 0.025(3) 0.027(4) 0.075(5) 0.005(3) 0.026(3) 0.014(3)
    C411 0.038(4) 0.022(3) 0.081(6) -0.007(3) 0.044(4) -0.007(3)
    C412 0.033(3) 0.022(3) 0.061(4) 0.003(3) 0.034(3) 0.003(3)
    C413 0.040(4) 0.019(3) 0.071(5) -0.006(3) 0.039(4) -0.003(3)
    C414 0.048(4) 0.031(4) 0.050(4) 0.003(3) 0.031(3) 0.008(3)
    O51 0.035(3) 0.035(4) 0.040(4) -0.009(3) 0.025(3) 0.000(3)
    N51 0.023(3) 0.030(4) 0.030(4) -0.001(3) 0.008(3) 0.003(3)
    N53 0.019(3) 0.027(4) 0.037(4) 0.005(3) 0.019(3) 0.000(3)
    C51 0.033(5) 0.037(5) 0.040(5) 0.003(4) 0.021(4) 0.009(4)
    C52 0.023(4) 0.057(7) 0.039(5) 0.004(4) 0.005(4) 0.004(5)
    C54 0.025(4) 0.018(4) 0.036(5) 0.002(3) 0.011(3) 0.000(3)
    C56 0.027(4) 0.020(4) 0.029(4) 0.007(3) 0.012(3) 0.001(3)
    C58 0.022(4) 0.020(4) 0.035(4) 0.000(3) 0.009(3) -0.001(3)
    C510 0.032(4) 0.019(4) 0.032(4) 0.003(3) 0.017(3) -0.005(3)
    C512 0.026(4) 0.013(3) 0.025(3) 0.005(3) 0.016(3) -0.001(3)
    C514 0.031(4) 0.020(4) 0.032(4) 0.004(3) 0.018(3) 0.001(3)
    C515 0.026(4) 0.023(4) 0.055(5) -0.001(3) 0.024(4) -0.001(4)
    C516 0.034(4) 0.033(4) 0.038(4) 0.006(3) 0.026(4) 0.012(3)
    O61 0.038(4) 0.039(5) 0.074(6) 0.013(4) 0.038(4) -0.001(4)
    C61 0.031(5) 0.033(6) 0.065(8) -0.008(4) 0.025(5) -0.011(5)
    C62 0.031(6) 0.043(7) 0.080(10) 0.000(5) 0.024(6) 0.002(7)
    C67 0.034(5) 0.025(5) 0.059(7) -0.014(4) 0.012(5) 0.001(5)
    C69 0.020(4) 0.021(4) 0.044(6) -0.002(3) 0.013(4) 0.012(4)
    C611 0.026(4) 0.015(4) 0.054(6) 0.011(3) 0.029(5) 0.016(4)
    C615 0.022(4) 0.032(5) 0.043(5) 0.006(3) 0.021(4) 0.004(4)
    C616 0.044(6) 0.047(7) 0.055(7) 0.000(6) 0.037(6) -0.005(6)
_geom_special_details
;
 All esds (except the esd in the dihedral angle between two l.s. planes)
 are estimated using the full covariance matrix.  The cell esds are taken
 into account individually in the estimation of esds in distances, angles
 and torsion angles; correlations between esds in cell parameters are only
 used when they are defined by crystal symmetry.  An approximate (isotropic)
 treatment of cell esds is used for estimating esds involving l.s. planes.
;
loop_
    _geom_bond_atom_site_label_1
    _geom_bond_atom_site_label_2
    _geom_bond_site_symmetry_2
    _geom_bond_distance
    _geom_bond_publ_flag
    O11 N12 . 1.297(7) ?
    N11 C13 . 1.381(8) ?
    N11 C12 . 1.414(9) ?
    N11 C11 . 1.456(9) ?
    N12 N13 . 1.266(8) ?
    N12 C16 . 1.475(9) ?
    N13 C19 . 1.409(8) ?
    N14 C112 . 1.373(8) ?
    N14 C115 . 1.422(9) ?
    N14 C116 . 1.453(9) ?
    C11 H11A . 0.9800 ?
    C11 H11B . 0.9800 ?
    C11 H11C . 0.9800 ?
    C12 H12A . 0.9800 ?
    C12 H12B . 0.9800 ?
    C12 H12C . 0.9800 ?
    C13 C18 . 1.402(9) ?
    C13 C14 . 1.428(9) ?
    C14 C15 . 1.376(10) ?
    C14 H14 . 0.9500 ?
    C15 C16 . 1.354(9) ?
    C15 H15 . 0.9500 ?
    C16 C17 . 1.403(9) ?
    C17 C18 . 1.390(9) ?
    C17 H17 . 0.9500 ?
    C18 H18 . 0.9500 ?
    C19 C114 . 1.411(9) ?
    C19 C110 . 1.424(9) ?
    C110 C111 . 1.399(8) ?
    C110 H110 . 0.9500 ?
    C111 C112 . 1.429(9) ?
    C111 H111 . 0.9500 ?
    C112 C113 . 1.411(9) ?
    C113 C114 . 1.369(10) ?
    C113 H113 . 0.9500 ?
    C114 H114 . 0.9500 ?
    C115 H15A . 0.9800 ?
    C115 H15B . 0.9800 ?
    C115 H15C . 0.9800 ?
    C116 H16A . 0.9800 ?
    C116 H16B . 0.9800 ?
    C116 H16C . 0.9800 ?
    O21 N22 . 1.303(8) ?
    N21 C23 . 1.351(10) ?
    N21 C22 . 1.414(10) ?
    N21 C21 . 1.447(10) ?
    N22 N23 . 1.294(9) ?
    N22 C26 . 1.450(9) ?
    N23 C29 . 1.436(10) ?
    N24 C212 . 1.381(9) ?
    N24 C215 . 1.423(10) ?
    N24 C216 . 1.456(9) ?
    C21 H21A . 0.9800 ?
    C21 H21B . 0.9800 ?
    C21 H21C . 0.9800 ?
    C22 H22A . 0.9800 ?
    C22 H22B . 0.9800 ?
    C22 H22C . 0.9800 ?
    C23 C24 . 1.419(9) ?
    C23 C28 . 1.424(10) ?
    C24 C25 . 1.371(10) ?
    C24 H24 . 0.9500 ?
    C25 C26 . 1.364(10) ?
    C25 H25 . 0.9500 ?
    C26 C27 . 1.396(9) ?
    C27 C28 . 1.385(10) ?
    C27 H27 . 0.9500 ?
    C28 H28 . 0.9500 ?
    C29 C210 . 1.404(10) ?
    C29 C214 . 1.406(10) ?
    C210 C211 . 1.402(11) ?
    C210 H210 . 0.9500 ?
    C211 C212 . 1.423(9) ?
    C211 H211 . 0.9500 ?
    C212 C213 . 1.415(9) ?
    C214 C213 . 1.381(10) ?
    C214 H214 . 0.9500 ?
    C213 H213 . 0.9500 ?
    C215 H25A . 0.9800 ?
    C215 H25B . 0.9800 ?
    C215 H25C . 0.9800 ?
    C216 H26A . 0.9800 ?
    C216 H26B . 0.9800 ?
    C216 H26C . 0.9800 ?
    O31 N32 . 1.252(8) ?
    N31 C33 . 1.384(12) ?
    N31 C31 . 1.444(11) ?
    N31 C32 . 1.482(12) ?
    N32 N33 . 1.241(10) ?
    N32 C36 . 1.476(11) ?
    N33 C39 . 1.501(13) ?
    N34 C312 . 1.390(12) ?
    N34 C316 . 1.448(11) ?
    N34 C315 . 1.472(9) ?
    C31 H31A . 0.9800 ?
    C31 H31B . 0.9800 ?
    C31 H31C . 0.9800 ?
    C32 H32A . 0.9800 ?
    C32 H32B . 0.9800 ?
    C32 H32C . 0.9800 ?
    C33 C34 . 1.383(11) ?
    C33 C38 . 1.407(11) ?
    C34 C35 . 1.421(13) ?
    C34 H34 . 0.9500 ?
    C35 C36 . 1.397(12) ?
    C35 H35 . 0.9500 ?
    C36 C37 . 1.390(13) ?
    C37 C38 . 1.381(12) ?
    C37 H37 . 0.9500 ?
    C38 H38 . 0.9500 ?
    C39 C314 . 1.394(12) ?
    C39 C310 . 1.398(12) ?
    C310 C311 . 1.369(12) ?
    C310 H310 . 0.9500 ?
    C311 C312 . 1.385(10) ?
    C311 H311 . 0.9500 ?
    C312 C313 . 1.393(12) ?
    C313 C314 . 1.389(13) ?
    C313 H313 . 0.9500 ?
    C314 H314 . 0.9500 ?
    C315 H35A . 0.9800 ?
    C315 H35B . 0.9800 ?
    C315 H35C . 0.9800 ?
    C316 H36A . 0.9800 ?
    C316 H36B . 0.9800 ?
    C316 H36C . 0.9800 ?
    O41 N42 . 1.248(8) ?
    N41 C43 . 1.384(10) ?
    N41 C41 . 1.446(10) ?
    N41 C42 . 1.469(10) ?
    N42 N43 . 1.242(10) ?
    N42 C46 . 1.502(12) ?
    N43 C49 . 1.474(12) ?
    N44 C412 . 1.375(10) ?
    N44 C416 . 1.442(11) ?
    N44 C415 . 1.457(10) ?
    C41 H41A . 0.9800 ?
    C41 H41B . 0.9800 ?
    C41 H41C . 0.9800 ?
    C42 H42A . 0.9800 ?
    C42 H42B . 0.9800 ?
    C42 H42C . 0.9800 ?
    C43 C44 . 1.392(10) ?
    C43 C48 . 1.416(10) ?
    C44 C45 . 1.406(13) ?
    C44 H44 . 0.9500 ?
    C45 C46 . 1.418(12) ?
    C45 H45 . 0.9500 ?
    C46 C47 . 1.371(11) ?
    C47 C48 . 1.359(12) ?
    C47 H47 . 0.9500 ?
    C48 H48 . 0.9500 ?
    C49 C410 . 1.368(12) ?
    C49 C414 . 1.402(12) ?
    C410 C411 . 1.362(13) ?
    C410 H410 . 0.9500 ?
    C411 C412 . 1.420(10) ?
    C411 H411 . 0.9500 ?
    C412 C413 . 1.392(10) ?
    C413 C414 . 1.398(12) ?
    C413 H413 . 0.9500 ?
    C414 H414 . 0.9500 ?
    C415 H45A . 0.9800 ?
    C415 H45B . 0.9800 ?
    C415 H45C . 0.9800 ?
    C416 H46A . 0.9800 ?
    C416 H46B . 0.9800 ?
    C416 H46C . 0.9800 ?
    O51 N52 . 1.321(10) ?
    N51 C53 . 1.361(10) ?
    N51 C51 . 1.422(12) ?
    N51 C52 . 1.439(13) ?
    N52 N53 . 1.287(10) ?
    N52 C56 . 1.429(11) ?
    N53 C59 . 1.392(10) ?
    N54 C512 . 1.303(10) ?
    N54 C515 . 1.454(11) ?
    N54 C516 . 1.478(10) ?
    C51 H51A . 0.9800 ?
    C51 H51B . 0.9800 ?
    C51 H51C . 0.9800 ?
    C52 H52A . 0.9800 ?
    C52 H52B . 0.9800 ?
    C52 H52C . 0.9800 ?
    C53 C54 . 1.414(12) ?
    C53 C58 . 1.415(11) ?
    C54 C55 . 1.350(12) ?
    C54 H54 . 0.9500 ?
    C55 C56 . 1.375(12) ?
    C55 H55 . 0.9500 ?
    C56 C57 . 1.403(13) ?
    C57 C58 . 1.402(12) ?
    C57 H57 . 0.9500 ?
    C58 H58 . 0.9500 ?
    C59 C514 . 1.392(12) ?
    C59 C510 . 1.421(12) ?
    C510 C511 . 1.427(12) ?
    C510 H510 . 0.9500 ?
    C511 C512 . 1.403(12) ?
    C511 H511 . 0.9500 ?
    C512 C513 . 1.425(11) ?
    C513 C514 . 1.367(12) ?
    C513 H513 . 0.9500 ?
    C514 H514 . 0.9500 ?
    C515 H55A . 0.9800 ?
    C515 H55B . 0.9800 ?
    C515 H55C . 0.9800 ?
    C516 H56A . 0.9800 ?
    C516 H56B . 0.9800 ?
    C516 H56C . 0.9800 ?
    O61 N62 . 1.270(12) ?
    N61 C63 . 1.282(13) ?
    N61 C62 . 1.538(16) ?
    N61 C61 . 1.558(15) ?
    N62 N63 . 1.259(14) ?
    N62 C66 . 1.413(14) ?
    N63 C69 . 1.413(14) ?
    N64 C612 . 1.325(12) ?
    N64 C616 . 1.449(15) ?
    N64 C615 . 1.469(13) ?
    C61 H61A . 0.9800 ?
    C61 H61B . 0.9800 ?
    C61 H61C . 0.9800 ?
    C62 H62A . 0.9800 ?
    C62 H62B . 0.9800 ?
    C62 H62C . 0.9800 ?
    C63 C68 . 1.404(15) ?
    C63 C64 . 1.436(16) ?
    C64 C65 . 1.374(14) ?
    C64 H64 . 0.9500 ?
    C65 C66 . 1.369(16) ?
    C65 H65 . 0.9500 ?
    C66 C67 . 1.462(18) ?
    C67 C68 . 1.344(16) ?
    C67 H67 . 0.9500 ?
    C68 H68 . 0.9500 ?
    C69 C614 . 1.416(14) ?
    C69 C610 . 1.417(15) ?
    C610 C611 . 1.360(15) ?
    C610 H610 . 0.9500 ?
    C611 C612 . 1.432(12) ?
    C611 H611 . 0.9500 ?
    C612 C613 . 1.415(13) ?
    C613 C614 . 1.367(13) ?
    C613 H613 . 0.9500 ?
    C614 H614 . 0.9500 ?
    C615 H65A . 0.9800 ?
    C615 H65B . 0.9800 ?
    C615 H65C . 0.9800 ?
    C616 H66A . 0.9800 ?
    C616 H66B . 0.9800 ?
    C616 H66C . 0.9800 ?
    O71 N72 . 1.31(3) ?
    N71 C71 . 1.48(3) ?
    N71 C72 . 1.51(3) ?
    N72 N73 . 1.34(3) ?
    N72 C76 . 1.43(3) ?
    N73 C79 . 1.38(3) ?
    N74 C712 . 1.44(3) ?
    N74 C716 . 1.46(3) ?
    N74 C715 . 1.46(3) ?
    C74 C75 . 1.41(3) ?
    C75 C76 . 1.44(3) ?
    C76 C77 . 1.34(4) ?
    C77 C78 . 1.36(4) ?
    C79 C714 . 1.43(3) ?
    C79 C710 . 1.45(4) ?
    C710 C711 . 1.25(3) ?
    C711 C712 . 1.53(3) ?
    C712 C713 . 1.38(3) ?
    C713 C714 . 1.40(3) ?
    O81 N82 . 1.35(3) ?
    N81 C82 . 1.32(3) ?
    N81 C81 . 1.51(3) ?
    N81 C83 . 1.54(4) ?
    N82 N83 . 1.20(3) ?
    N82 C86 . 1.56(4) ?
    N83 C89 . 1.45(3) ?
    N84 C816 . 1.39(3) ?
    N84 C815 . 1.40(3) ?
    C83 C88 . 1.31(4) ?
    C83 C84 . 1.42(4) ?
    C84 C85 . 1.55(4) ?
    C85 C86 . 1.24(4) ?
    C86 C87 . 1.40(4) ?
    C87 C88 . 1.42(4) ?
    C89 C814 . 1.33(4) ?
    C89 C810 . 1.43(4) ?
    C810 C811 . 1.53(4) ?
    C813 C814 . 1.52(4) ?
loop_
    _geom_angle_atom_site_label_1
    _geom_angle_atom_site_label_2
    _geom_angle_atom_site_label_3
    _geom_angle_site_symmetry_1
    _geom_angle_site_symmetry_3
    _geom_angle
    _geom_angle_publ_flag
    C13 N11 C12 . . 121.4(6) ?
    C13 N11 C11 . . 120.0(6) ?
    C12 N11 C11 . . 118.5(6) ?
    N13 N12 O11 . . 128.2(6) ?
    N13 N12 C16 . . 116.1(5) ?
    O11 N12 C16 . . 115.7(5) ?
    N12 N13 C19 . . 119.6(5) ?
    C112 N14 C115 . . 121.8(6) ?
    C112 N14 C116 . . 121.0(6) ?
    C115 N14 C116 . . 117.0(6) ?
    N11 C13 C18 . . 122.4(6) ?
    N11 C13 C14 . . 119.5(6) ?
    C18 C13 C14 . . 118.0(6) ?
    C15 C14 C13 . . 119.3(6) ?
    C15 C14 H14 . . 120.4 ?
    C13 C14 H14 . . 120.4 ?
    C16 C15 C14 . . 122.8(7) ?
    C16 C15 H15 . . 118.6 ?
    C14 C15 H15 . . 118.6 ?
    C15 C16 C17 . . 119.1(6) ?
    C15 C16 N12 . . 119.7(6) ?
    C17 C16 N12 . . 121.2(6) ?
    C18 C17 C16 . . 120.2(6) ?
    C18 C17 H17 . . 119.9 ?
    C16 C17 H17 . . 119.9 ?
    C17 C18 C13 . . 120.6(6) ?
    C17 C18 H18 . . 119.7 ?
    C13 C18 H18 . . 119.7 ?
    N13 C19 C114 . . 112.4(6) ?
    N13 C19 C110 . . 129.9(6) ?
    C114 C19 C110 . . 117.6(6) ?
    C111 C110 C19 . . 121.0(6) ?
    C111 C110 H110 . . 119.5 ?
    C19 C110 H110 . . 119.5 ?
    C110 C111 C112 . . 119.9(6) ?
    C110 C111 H111 . . 120.0 ?
    C112 C111 H111 . . 120.0 ?
    N14 C112 C113 . . 121.6(6) ?
    N14 C112 C111 . . 120.3(6) ?
    C113 C112 C111 . . 118.0(5) ?
    C114 C113 C112 . . 121.3(6) ?
    C114 C113 H113 . . 119.4 ?
    C112 C113 H113 . . 119.4 ?
    C113 C114 C19 . . 121.7(6) ?
    C113 C114 H114 . . 119.1 ?
    C19 C114 H114 . . 119.1 ?
    C23 N21 C22 . . 119.9(6) ?
    C23 N21 C21 . . 120.8(6) ?
    C22 N21 C21 . . 119.2(7) ?
    N23 N22 O21 . . 124.9(6) ?
    N23 N22 C26 . . 115.8(6) ?
    O21 N22 C26 . . 119.2(6) ?
    N22 N23 C29 . . 120.0(6) ?
    C212 N24 C215 . . 122.1(6) ?
    C212 N24 C216 . . 121.1(6) ?
    C215 N24 C216 . . 116.5(6) ?
    N21 C23 C24 . . 120.2(6) ?
    N21 C23 C28 . . 121.9(6) ?
    C24 C23 C28 . . 117.6(7) ?
    C25 C24 C23 . . 120.3(7) ?
    C25 C24 H24 . . 119.9 ?
    C23 C24 H24 . . 119.9 ?
    C26 C25 C24 . . 121.2(7) ?
    C26 C25 H25 . . 119.4 ?
    C24 C25 H25 . . 119.4 ?
    C25 C26 C27 . . 120.8(7) ?
    C25 C26 N22 . . 118.9(6) ?
    C27 C26 N22 . . 120.4(7) ?
    C28 C27 C26 . . 119.3(7) ?
    C28 C27 H27 . . 120.3 ?
    C26 C27 H27 . . 120.3 ?
    C27 C28 C23 . . 120.6(7) ?
    C27 C28 H28 . . 119.7 ?
    C23 C28 H28 . . 119.7 ?
    C210 C29 C214 . . 117.9(7) ?
    C210 C29 N23 . . 129.7(6) ?
    C214 C29 N23 . . 112.1(6) ?
    C211 C210 C29 . . 121.5(7) ?
    C211 C210 H210 . . 119.3 ?
    C29 C210 H210 . . 119.3 ?
    C210 C211 C212 . . 119.8(7) ?
    C210 C211 H211 . . 120.1 ?
    C212 C211 H211 . . 120.1 ?
    N24 C212 C213 . . 121.2(6) ?
    N24 C212 C211 . . 120.9(6) ?
    C213 C212 C211 . . 117.7(6) ?
    C213 C214 C29 . . 121.2(7) ?
    C213 C214 H214 . . 119.4 ?
    C29 C214 H214 . . 119.4 ?
    C214 C213 C212 . . 121.3(6) ?
    C214 C213 H213 . . 119.4 ?
    C212 C213 H213 . . 119.4 ?
    C33 N31 C31 . . 122.3(8) ?
    C33 N31 C32 . . 120.5(7) ?
    C31 N31 C32 . . 117.0(9) ?
    N33 N32 O31 . . 129.3(8) ?
    N33 N32 C36 . . 111.3(8) ?
    O31 N32 C36 . . 119.3(7) ?
    N32 N33 C39 . . 115.3(7) ?
    C312 N34 C316 . . 120.3(6) ?
    C312 N34 C315 . . 120.8(7) ?
    C316 N34 C315 . . 118.6(7) ?
    C34 C33 N31 . . 121.7(8) ?
    C34 C33 C38 . . 118.2(8) ?
    N31 C33 C38 . . 120.1(8) ?
    C33 C34 C35 . . 122.9(8) ?
    C33 C34 H34 . . 118.6 ?
    C35 C34 H34 . . 118.6 ?
    C36 C35 C34 . . 116.2(8) ?
    C36 C35 H35 . . 121.9 ?
    C34 C35 H35 . . 121.9 ?
    C37 C36 C35 . . 122.1(9) ?
    C37 C36 N32 . . 124.5(8) ?
    C35 C36 N32 . . 113.4(8) ?
    C38 C37 C36 . . 119.8(8) ?
    C38 C37 H37 . . 120.1 ?
    C36 C37 H37 . . 120.1 ?
    C37 C38 C33 . . 120.7(8) ?
    C37 C38 H38 . . 119.7 ?
    C33 C38 H38 . . 119.7 ?
    C314 C39 C310 . . 116.9(8) ?
    C314 C39 N33 . . 109.7(8) ?
    C310 C39 N33 . . 133.4(8) ?
    C311 C310 C39 . . 120.5(7) ?
    C311 C310 H310 . . 119.8 ?
    C39 C310 H310 . . 119.8 ?
    C310 C311 C312 . . 122.6(8) ?
    C310 C311 H311 . . 118.7 ?
    C312 C311 H311 . . 118.7 ?
    C311 C312 N34 . . 122.4(8) ?
    C311 C312 C313 . . 117.7(9) ?
    N34 C312 C313 . . 119.8(7) ?
    C314 C313 C312 . . 119.7(8) ?
    C314 C313 H313 . . 120.1 ?
    C312 C313 H313 . . 120.1 ?
    C313 C314 C39 . . 122.3(8) ?
    C313 C314 H314 . . 118.8 ?
    C39 C314 H314 . . 118.8 ?
    C43 N41 C41 . . 121.6(7) ?
    C43 N41 C42 . . 121.2(7) ?
    C41 N41 C42 . . 117.2(7) ?
    N43 N42 O41 . . 130.8(9) ?
    N43 N42 C46 . . 110.0(7) ?
    O41 N42 C46 . . 119.2(7) ?
    N42 N43 C49 . . 114.4(7) ?
    C412 N44 C416 . . 120.2(6) ?
    C412 N44 C415 . . 120.3(6) ?
    C416 N44 C415 . . 119.3(7) ?
    N41 C43 C44 . . 120.6(7) ?
    N41 C43 C48 . . 121.0(7) ?
    C44 C43 C48 . . 118.1(8) ?
    C43 C44 C45 . . 122.0(8) ?
    C43 C44 H44 . . 119.0 ?
    C45 C44 H44 . . 119.0 ?
    C44 C45 C46 . . 117.1(7) ?
    C44 C45 H45 . . 121.4 ?
    C46 C45 H45 . . 121.4 ?
    C47 C46 C45 . . 120.4(8) ?
    C47 C46 N42 . . 125.9(8) ?
    C45 C46 N42 . . 113.6(7) ?
    C48 C47 C46 . . 121.7(8) ?
    C48 C47 H47 . . 119.1 ?
    C46 C47 H47 . . 119.1 ?
    C47 C48 C43 . . 120.2(7) ?
    C47 C48 H48 . . 119.9 ?
    C43 C48 H48 . . 119.9 ?
    C410 C49 C414 . . 118.0(8) ?
    C410 C49 N43 . . 133.9(8) ?
    C414 C49 N43 . . 108.1(7) ?
    C411 C410 C49 . . 123.2(7) ?
    C411 C410 H410 . . 118.4 ?
    C49 C410 H410 . . 118.4 ?
    C410 C411 C412 . . 120.0(7) ?
    C410 C411 H411 . . 120.0 ?
    C412 C411 H411 . . 120.0 ?
    N44 C412 C413 . . 121.7(7) ?
    N44 C412 C411 . . 121.1(7) ?
    C413 C412 C411 . . 117.0(8) ?
    C412 C413 C414 . . 121.5(7) ?
    C412 C413 H413 . . 119.2 ?
    C414 C413 H413 . . 119.2 ?
    C413 C414 C49 . . 119.8(8) ?
    C413 C414 H414 . . 120.1 ?
    C49 C414 H414 . . 120.1 ?
    C53 N51 C51 . . 121.2(8) ?
    C53 N51 C52 . . 120.2(8) ?
    C51 N51 C52 . . 118.3(8) ?
    N53 N52 O51 . . 123.4(8) ?
    N53 N52 C56 . . 119.2(8) ?
    O51 N52 C56 . . 117.4(7) ?
    N52 N53 C59 . . 123.2(7) ?
    C512 N54 C515 . . 124.0(7) ?
    C512 N54 C516 . . 122.0(7) ?
    C515 N54 C516 . . 114.0(7) ?
    N51 C53 C54 . . 121.2(8) ?
    N51 C53 C58 . . 121.6(8) ?
    C54 C53 C58 . . 117.1(8) ?
    C55 C54 C53 . . 121.9(8) ?
    C55 C54 H54 . . 119.0 ?
    C53 C54 H54 . . 119.0 ?
    C54 C55 C56 . . 120.8(9) ?
    C54 C55 H55 . . 119.6 ?
    C56 C55 H55 . . 119.6 ?
    C55 C56 C57 . . 120.3(8) ?
    C55 C56 N52 . . 119.9(8) ?
    C57 C56 N52 . . 119.6(8) ?
    C58 C57 C56 . . 118.9(8) ?
    C58 C57 H57 . . 120.6 ?
    C56 C57 H57 . . 120.6 ?
    C57 C58 C53 . . 120.7(8) ?
    C57 C58 H58 . . 119.6 ?
    C53 C58 H58 . . 119.6 ?
    N53 C59 C514 . . 113.7(8) ?
    N53 C59 C510 . . 126.8(8) ?
    C514 C59 C510 . . 119.5(8) ?
    C59 C510 C511 . . 117.5(8) ?
    C59 C510 H510 . . 121.3 ?
    C511 C510 H510 . . 121.3 ?
    C512 C511 C510 . . 122.3(8) ?
    C512 C511 H511 . . 118.8 ?
    C510 C511 H511 . . 118.8 ?
    N54 C512 C511 . . 121.4(7) ?
    N54 C512 C513 . . 121.0(8) ?
    C511 C512 C513 . . 117.5(8) ?
    C514 C513 C512 . . 120.5(8) ?
    C514 C513 H513 . . 119.7 ?
    C512 C513 H513 . . 119.7 ?
    C513 C514 C59 . . 122.4(8) ?
    C513 C514 H514 . . 118.8 ?
    C59 C514 H514 . . 118.8 ?
    C63 N61 C62 . . 124.1(10) ?
    C63 N61 C61 . . 123.8(10) ?
    C62 N61 C61 . . 110.2(10) ?
    N63 N62 O61 . . 124.9(10) ?
    N63 N62 C66 . . 115.8(10) ?
    O61 N62 C66 . . 119.3(10) ?
    N62 N63 C69 . . 119.4(10) ?
    C612 N64 C616 . . 119.9(10) ?
    C612 N64 C615 . . 120.9(9) ?
    C616 N64 C615 . . 119.2(10) ?
    N61 C63 C68 . . 122.0(10) ?
    N61 C63 C64 . . 120.1(10) ?
    C68 C63 C64 . . 117.4(10) ?
    C65 C64 C63 . . 121.5(10) ?
    C65 C64 H64 . . 119.2 ?
    C63 C64 H64 . . 119.2 ?
    C66 C65 C64 . . 119.9(11) ?
    C66 C65 H65 . . 120.0 ?
    C64 C65 H65 . . 120.0 ?
    C65 C66 N62 . . 117.2(11) ?
    C65 C66 C67 . . 119.1(11) ?
    N62 C66 C67 . . 123.6(11) ?
    C68 C67 C66 . . 120.4(12) ?
    C68 C67 H67 . . 119.8 ?
    C66 C67 H67 . . 119.8 ?
    C67 C68 C63 . . 121.0(12) ?
    C67 C68 H68 . . 119.5 ?
    C63 C68 H68 . . 119.5 ?
    N63 C69 C614 . . 112.0(10) ?
    N63 C69 C610 . . 132.9(10) ?
    C614 C69 C610 . . 115.0(10) ?
    C611 C610 C69 . . 120.5(9) ?
    C611 C610 H610 . . 119.7 ?
    C69 C610 H610 . . 119.7 ?
    C610 C611 C612 . . 125.4(9) ?
    C610 C611 H611 . . 117.3 ?
    C612 C611 H611 . . 117.3 ?
    N64 C612 C613 . . 123.2(9) ?
    N64 C612 C611 . . 124.6(9) ?
    C613 C612 C611 . . 112.1(9) ?
    C614 C613 C612 . . 123.4(9) ?
    C614 C613 H613 . . 118.3 ?
    C612 C613 H613 . . 118.3 ?
    C613 C614 C69 . . 122.8(10) ?
    C613 C614 H614 . . 118.6 ?
    C69 C614 H614 . . 118.6 ?
    C71 N71 C72 . . 111.3(18) ?
    O71 N72 N73 . . 123(2) ?
    O71 N72 C76 . . 126(2) ?
    N73 N72 C76 . . 111(2) ?
    N72 N73 C79 . . 117(2) ?
    C712 N74 C716 . . 119(2) ?
    C712 N74 C715 . . 117(2) ?
    C716 N74 C715 . . 124(2) ?
    C74 C75 C76 . . 112(2) ?
    C77 C76 N72 . . 131(2) ?
    C77 C76 C75 . . 122(2) ?
    N72 C76 C75 . . 106(2) ?
    C76 C77 C78 . . 123(3) ?
    N73 C79 C714 . . 109(2) ?
    N73 C79 C710 . . 143(2) ?
    C714 C79 C710 . . 108(3) ?
    C711 C710 C79 . . 136(3) ?
    C710 C711 C712 . . 111(2) ?
    C713 C712 N74 . . 120(2) ?
    C713 C712 C711 . . 120(2) ?
    N74 C712 C711 . . 120(2) ?
    C712 C713 C714 . . 120(2) ?
    C713 C714 C79 . . 124(2) ?
    C82 N81 C81 . . 124(2) ?
    C82 N81 C83 . . 120(2) ?
    C81 N81 C83 . . 116(2) ?
    N83 N82 O81 . . 128(2) ?
    N83 N82 C86 . . 121(2) ?
    O81 N82 C86 . . 111.4(18) ?
    N82 N83 C89 . . 123(2) ?
    C816 N84 C815 . . 117(2) ?
    C88 C83 C84 . . 132(3) ?
    C88 C83 N81 . . 120(2) ?
    C84 C83 N81 . . 108(2) ?
    C83 C84 C85 . . 107(2) ?
    C86 C85 C84 . . 122(3) ?
    C85 C86 C87 . . 125(3) ?
    C85 C86 N82 . . 119(2) ?
    C87 C86 N82 . . 116(2) ?
    C86 C87 C88 . . 119(2) ?
    C83 C88 C87 . . 115(3) ?
    C814 C89 C810 . . 124(3) ?
    C814 C89 N83 . . 111(2) ?
    C810 C89 N83 . . 124(2) ?
    C89 C810 C811 . . 117(2) ?
    C89 C814 C813 . . 119(2) ?
loop_
    _geom_torsion_atom_site_label_1
    _geom_torsion_atom_site_label_2
    _geom_torsion_atom_site_label_3
    _geom_torsion_atom_site_label_4
    _geom_torsion_site_symmetry_1
    _geom_torsion_site_symmetry_2
    _geom_torsion_site_symmetry_3
    _geom_torsion_site_symmetry_4
    _geom_torsion
    _geom_torsion_publ_flag
    O11 N12 N13 C19 . . . . -1.1(10) ?
    C16 N12 N13 C19 . . . . 177.3(5) ?
    C12 N11 C13 C18 . . . . -174.1(7) ?
    C11 N11 C13 C18 . . . . 4.6(10) ?
    C12 N11 C13 C14 . . . . 3.5(10) ?
    C11 N11 C13 C14 . . . . -177.8(6) ?
    N11 C13 C14 C15 . . . . -178.4(6) ?
    C18 C13 C14 C15 . . . . -0.8(10) ?
    C13 C14 C15 C16 . . . . 1.3(11) ?
    C14 C15 C16 C17 . . . . -0.9(10) ?
    C14 C15 C16 N12 . . . . 177.2(6) ?
    N13 N12 C16 C15 . . . . -177.2(6) ?
    O11 N12 C16 C15 . . . . 1.5(9) ?
    N13 N12 C16 C17 . . . . 0.9(9) ?
    O11 N12 C16 C17 . . . . 179.5(6) ?
    C15 C16 C17 C18 . . . . -0.2(10) ?
    N12 C16 C17 C18 . . . . -178.2(6) ?
    C16 C17 C18 C13 . . . . 0.7(10) ?
    N11 C13 C18 C17 . . . . 177.4(6) ?
    C14 C13 C18 C17 . . . . -0.2(10) ?
    N12 N13 C19 C114 . . . . -179.4(6) ?
    N12 N13 C19 C110 . . . . 5.2(11) ?
    N13 C19 C110 C111 . . . . 178.7(7) ?
    C114 C19 C110 C111 . . . . 3.6(10) ?
    C19 C110 C111 C112 . . . . -5.4(10) ?
    C115 N14 C112 C113 . . . . 1.1(10) ?
    C116 N14 C112 C113 . . . . 178.0(7) ?
    C115 N14 C112 C111 . . . . -175.7(6) ?
    C116 N14 C112 C111 . . . . 1.3(10) ?
    C110 C111 C112 N14 . . . . -175.9(6) ?
    C110 C111 C112 C113 . . . . 7.2(10) ?
    N14 C112 C113 C114 . . . . 175.6(7) ?
    C111 C112 C113 C114 . . . . -7.6(10) ?
    C112 C113 C114 C19 . . . . 6.1(11) ?
    N13 C19 C114 C113 . . . . -179.9(6) ?
    C110 C19 C114 C113 . . . . -3.9(10) ?
    O21 N22 N23 C29 . . . . -0.5(10) ?
    C26 N22 N23 C29 . . . . 176.7(6) ?
    C22 N21 C23 C24 . . . . 4.5(10) ?
    C21 N21 C23 C24 . . . . -178.9(7) ?
    C22 N21 C23 C28 . . . . -170.0(7) ?
    C21 N21 C23 C28 . . . . 6.6(11) ?
    N21 C23 C24 C25 . . . . -179.0(7) ?
    C28 C23 C24 C25 . . . . -4.3(10) ?
    C23 C24 C25 C26 . . . . 3.5(11) ?
    C24 C25 C26 C27 . . . . -2.1(11) ?
    C24 C25 C26 N22 . . . . 177.7(7) ?
    N23 N22 C26 C25 . . . . -179.2(6) ?
    O21 N22 C26 C25 . . . . -1.8(10) ?
    N23 N22 C26 C27 . . . . 0.6(9) ?
    O21 N22 C26 C27 . . . . 178.0(6) ?
    C25 C26 C27 C28 . . . . 1.6(10) ?
    N22 C26 C27 C28 . . . . -178.2(6) ?
    C26 C27 C28 C23 . . . . -2.6(11) ?
    N21 C23 C28 C27 . . . . 178.5(7) ?
    C24 C23 C28 C27 . . . . 3.9(10) ?
    N22 N23 C29 C210 . . . . 6.6(11) ?
    N22 N23 C29 C214 . . . . -179.2(6) ?
    C214 C29 C210 C211 . . . . 5.9(10) ?
    N23 C29 C210 C211 . . . . 179.8(7) ?
    C29 C210 C211 C212 . . . . -7.1(11) ?
    C215 N24 C212 C213 . . . . -3.8(11) ?
    C216 N24 C212 C213 . . . . -177.9(7) ?
    C215 N24 C212 C211 . . . . -178.0(7) ?
    C216 N24 C212 C211 . . . . 7.9(11) ?
    C210 C211 C212 N24 . . . . -178.3(7) ?
    C210 C211 C212 C213 . . . . 7.3(10) ?
    C210 C29 C214 C213 . . . . -5.2(10) ?
    N23 C29 C214 C213 . . . . 179.8(6) ?
    C29 C214 C213 C212 . . . . 5.9(11) ?
    N24 C212 C213 C214 . . . . 178.8(7) ?
    C211 C212 C213 C214 . . . . -6.8(11) ?
    O31 N32 N33 C39 . . . . -2.0(13) ?
    C36 N32 N33 C39 . . . . -179.2(6) ?
    C31 N31 C33 C34 . . . . 177.4(8) ?
    C32 N31 C33 C34 . . . . -6.9(13) ?
    C31 N31 C33 C38 . . . . -1.7(13) ?
    C32 N31 C33 C38 . . . . 174.0(8) ?
    N31 C33 C34 C35 . . . . 178.2(8) ?
    C38 C33 C34 C35 . . . . -2.6(12) ?
    C33 C34 C35 C36 . . . . -0.6(12) ?
    C34 C35 C36 C37 . . . . 3.1(12) ?
    C34 C35 C36 N32 . . . . -177.2(7) ?
    N33 N32 C36 C37 . . . . -4.0(12) ?
    O31 N32 C36 C37 . . . . 178.5(8) ?
    N33 N32 C36 C35 . . . . 176.4(7) ?
    O31 N32 C36 C35 . . . . -1.1(11) ?
    C35 C36 C37 C38 . . . . -2.3(12) ?
    N32 C36 C37 C38 . . . . 178.1(7) ?
    C36 C37 C38 C33 . . . . -1.2(12) ?
    C34 C33 C38 C37 . . . . 3.6(12) ?
    N31 C33 C38 C37 . . . . -177.3(8) ?
    N32 N33 C39 C314 . . . . 179.7(7) ?
    N32 N33 C39 C310 . . . . 1.9(13) ?
    C314 C39 C310 C311 . . . . 5.4(11) ?
    N33 C39 C310 C311 . . . . -177.0(8) ?
    C39 C310 C311 C312 . . . . -3.4(11) ?
    C310 C311 C312 N34 . . . . 176.6(7) ?
    C310 C311 C312 C313 . . . . 0.6(11) ?
    C316 N34 C312 C311 . . . . 3.1(12) ?
    C315 N34 C312 C311 . . . . 177.6(7) ?
    C316 N34 C312 C313 . . . . 179.1(8) ?
    C315 N34 C312 C313 . . . . -6.4(11) ?
    C311 C312 C313 C314 . . . . 0.0(11) ?
    N34 C312 C313 C314 . . . . -176.1(7) ?
    C312 C313 C314 C39 . . . . 2.3(12) ?
    C310 C39 C314 C313 . . . . -4.9(12) ?
    N33 C39 C314 C313 . . . . 176.9(7) ?
    O41 N42 N43 C49 . . . . -0.1(12) ?
    C46 N42 N43 C49 . . . . -177.8(6) ?
    C41 N41 C43 C44 . . . . 179.8(7) ?
    C42 N41 C43 C44 . . . . -2.8(12) ?
    C41 N41 C43 C48 . . . . -5.8(12) ?
    C42 N41 C43 C48 . . . . 171.7(7) ?
    N41 C43 C44 C45 . . . . 179.0(7) ?
    C48 C43 C44 C45 . . . . 4.4(11) ?
    C43 C44 C45 C46 . . . . -6.2(12) ?
    C44 C45 C46 C47 . . . . 6.5(12) ?
    C44 C45 C46 N42 . . . . -175.4(7) ?
    N43 N42 C46 C47 . . . . -3.4(11) ?
    O41 N42 C46 C47 . . . . 178.6(7) ?
    N43 N42 C46 C45 . . . . 178.7(7) ?
    O41 N42 C46 C45 . . . . 0.7(10) ?
    C45 C46 C47 C48 . . . . -5.3(12) ?
    N42 C46 C47 C48 . . . . 176.9(7) ?
    C46 C47 C48 C43 . . . . 3.3(12) ?
    N41 C43 C48 C47 . . . . -177.3(7) ?
    C44 C43 C48 C47 . . . . -2.8(11) ?
    N42 N43 C49 C410 . . . . -4.1(13) ?
    N42 N43 C49 C414 . . . . -180.0(7) ?
    C414 C49 C410 C411 . . . . -3.6(12) ?
    N43 C49 C410 C411 . . . . -179.2(8) ?
    C49 C410 C411 C412 . . . . 6.0(11) ?
    C416 N44 C412 C413 . . . . 176.9(7) ?
    C415 N44 C412 C413 . . . . 2.4(11) ?
    C416 N44 C412 C411 . . . . -8.4(11) ?
    C415 N44 C412 C411 . . . . 177.0(7) ?
    C410 C411 C412 N44 . . . . 177.5(7) ?
    C410 C411 C412 C413 . . . . -7.6(10) ?
    N44 C412 C413 C414 . . . . -177.8(7) ?
    C411 C412 C413 C414 . . . . 7.3(10) ?
    C412 C413 C414 C49 . . . . -5.3(11) ?
    C410 C49 C414 C413 . . . . 3.2(11) ?
    N43 C49 C414 C413 . . . . 179.8(7) ?
    O51 N52 N53 C59 . . . . 1.0(13) ?
    C56 N52 N53 C59 . . . . 179.6(8) ?
    C51 N51 C53 C54 . . . . -177.5(9) ?
    C52 N51 C53 C54 . . . . 8.0(13) ?
    C51 N51 C53 C58 . . . . -0.2(14) ?
    C52 N51 C53 C58 . . . . -174.6(9) ?
    N51 C53 C54 C55 . . . . -178.6(9) ?
    C58 C53 C54 C55 . . . . 4.0(13) ?
    C53 C54 C55 C56 . . . . -4.8(14) ?
    C54 C55 C56 C57 . . . . 4.9(14) ?
    C54 C55 C56 N52 . . . . 179.5(8) ?
    N53 N52 C56 C55 . . . . -175.2(8) ?
    O51 N52 C56 C55 . . . . 3.5(12) ?
    N53 N52 C56 C57 . . . . -0.6(12) ?
    O51 N52 C56 C57 . . . . 178.1(8) ?
    C55 C56 C57 C58 . . . . -4.2(13) ?
    N52 C56 C57 C58 . . . . -178.9(8) ?
    C56 C57 C58 C53 . . . . 3.6(14) ?
    N51 C53 C58 C57 . . . . 179.2(9) ?
    C54 C53 C58 C57 . . . . -3.4(13) ?
    N52 N53 C59 C514 . . . . -176.3(8) ?
    N52 N53 C59 C510 . . . . 1.1(14) ?
    N53 C59 C510 C511 . . . . 177.3(9) ?
    C514 C59 C510 C511 . . . . -5.5(13) ?
    C59 C510 C511 C512 . . . . 5.4(13) ?
    C515 N54 C512 C511 . . . . 179.2(8) ?
    C516 N54 C512 C511 . . . . -2.6(12) ?
    C515 N54 C512 C513 . . . . 3.6(13) ?
    C516 N54 C512 C513 . . . . -178.2(8) ?
    C510 C511 C512 N54 . . . . -179.6(8) ?
    C510 C511 C512 C513 . . . . -3.9(12) ?
    N54 C512 C513 C514 . . . . 178.4(8) ?
    C511 C512 C513 C514 . . . . 2.7(13) ?
    C512 C513 C514 C59 . . . . -3.1(14) ?
    N53 C59 C514 C513 . . . . -177.9(8) ?
    C510 C59 C514 C513 . . . . 4.6(14) ?
    O61 N62 N63 C69 . . . . -1.0(17) ?
    C66 N62 N63 C69 . . . . 178.5(10) ?
    C62 N61 C63 C68 . . . . 168.2(11) ?
    C61 N61 C63 C68 . . . . 5.5(17) ?
    C62 N61 C63 C64 . . . . -20.2(17) ?
    C61 N61 C63 C64 . . . . 177.1(10) ?
    N61 C63 C64 C65 . . . . 179.1(11) ?
    C68 C63 C64 C65 . . . . -8.9(17) ?
    C63 C64 C65 C66 . . . . 4.8(17) ?
    C64 C65 C66 N62 . . . . -178.5(10) ?
    C64 C65 C66 C67 . . . . -1.0(17) ?
    N63 N62 C66 C65 . . . . 179.1(11) ?
    O61 N62 C66 C65 . . . . -1.3(16) ?
    N63 N62 C66 C67 . . . . 1.7(16) ?
    O61 N62 C66 C67 . . . . -178.7(10) ?
    C65 C66 C67 C68 . . . . 1.6(17) ?
    N62 C66 C67 C68 . . . . 178.9(11) ?
    C66 C67 C68 C63 . . . . -6.0(17) ?
    N61 C63 C68 C67 . . . . -178.8(11) ?
    C64 C63 C68 C67 . . . . 9.4(17) ?
    N62 N63 C69 C614 . . . . 178.5(10) ?
    N62 N63 C69 C610 . . . . 3.2(18) ?
    N63 C69 C610 C611 . . . . -176.3(11) ?
    C614 C69 C610 C611 . . . . 8.5(14) ?
    C69 C610 C611 C612 . . . . -8.9(15) ?
    C616 N64 C612 C613 . . . . 174.2(10) ?
    C615 N64 C612 C613 . . . . -3.2(15) ?
    C616 N64 C612 C611 . . . . -1.2(16) ?
    C615 N64 C612 C611 . . . . -178.5(9) ?
    C610 C611 C612 N64 . . . . -178.1(10) ?
    C610 C611 C612 C613 . . . . 6.0(14) ?
    N64 C612 C613 C614 . . . . -179.7(10) ?
    C611 C612 C613 C614 . . . . -3.8(14) ?
    C612 C613 C614 C69 . . . . 4.7(16) ?
    N63 C69 C614 C613 . . . . 177.1(10) ?
    C610 C69 C614 C613 . . . . -6.7(14) ?
    O71 N72 N73 C79 . . . . -1(3) ?
    C76 N72 N73 C79 . . . . -179(2) ?
    O71 N72 C76 C77 . . . . 176(2) ?
    N73 N72 C76 C77 . . . . -6(4) ?
    O71 N72 C76 C75 . . . . -2(3) ?
    N73 N72 C76 C75 . . . . 175.9(19) ?
    C74 C75 C76 C77 . . . . 3(3) ?
    C74 C75 C76 N72 . . . . -179(2) ?
    N72 C76 C77 C78 . . . . 179(2) ?
    C75 C76 C77 C78 . . . . -4(4) ?
    N72 N73 C79 C714 . . . . 180(2) ?
    N72 N73 C79 C710 . . . . 1(5) ?
    N73 C79 C710 C711 . . . . 179(3) ?
    C714 C79 C710 C711 . . . . 1(4) ?
    C79 C710 C711 C712 . . . . 4(4) ?
    C716 N74 C712 C713 . . . . 175(2) ?
    C715 N74 C712 C713 . . . . 0(3) ?
    C716 N74 C712 C711 . . . . -8(3) ?
    C715 N74 C712 C711 . . . . 177(2) ?
    C710 C711 C712 C713 . . . . -7(3) ?
    C710 C711 C712 N74 . . . . 176(2) ?
    N74 C712 C713 C714 . . . . -176(2) ?
    C711 C712 C713 C714 . . . . 7(4) ?
    C712 C713 C714 C79 . . . . -2(4) ?
    N73 C79 C714 C713 . . . . 179(2) ?
    C710 C79 C714 C713 . . . . -2(3) ?
    O81 N82 N83 C89 . . . . -3(4) ?
    C86 N82 N83 C89 . . . . 176(2) ?
    C82 N81 C83 C88 . . . . -173(3) ?
    C81 N81 C83 C88 . . . . 2(3) ?
    C82 N81 C83 C84 . . . . 6(3) ?
    C81 N81 C83 C84 . . . . -178(2) ?
    C88 C83 C84 C85 . . . . 0(4) ?
    N81 C83 C84 C85 . . . . -179.3(19) ?
    C83 C84 C85 C86 . . . . 0(4) ?
    C84 C85 C86 C87 . . . . 1(4) ?
    C84 C85 C86 N82 . . . . 177(2) ?
    N83 N82 C86 C85 . . . . -179(3) ?
    O81 N82 C86 C85 . . . . 0(3) ?
    N83 N82 C86 C87 . . . . -2(3) ?
    O81 N82 C86 C87 . . . . 177(2) ?
    C85 C86 C87 C88 . . . . -2(4) ?
    N82 C86 C87 C88 . . . . -179(2) ?
    C84 C83 C88 C87 . . . . -2(4) ?
    N81 C83 C88 C87 . . . . 178(2) ?
    C86 C87 C88 C83 . . . . 3(4) ?
    N82 N83 C89 C814 . . . . -179(3) ?
    N82 N83 C89 C810 . . . . 8(4) ?
    C814 C89 C810 C811 . . . . 7(4) ?
    N83 C89 C810 C811 . . . . 179(2) ?
    C810 C89 C814 C813 . . . . -11(4) ?
    N83 C89 C814 C813 . . . . 176(2) ?
loop_
    _geom_hbond_atom_site_label_D
    _geom_hbond_atom_site_label_H
    _geom_hbond_atom_site_label_A
    _geom_hbond_site_symmetry_A
    _geom_hbond_distance_DH
    _geom_hbond_distance_HA
    _geom_hbond_distance_DA
    _geom_hbond_angle_DHA
    _geom_hbond_publ_flag
    C15 H15 O11 . 0.95 2.35 2.708(8) 101 yes
    C25 H25 O21 . 0.95 2.41 2.745(8) 101 yes
    C35 H35 O31 . 0.95 2.32 2.651(12) 100 yes
    C45 H45 O41 . 0.95 2.36 2.687(12) 100 yes
    C55 H55 O51 . 0.95 2.38 2.722(12) 100 yes
    C65 H65 O61 . 0.95 2.33 2.663(16) 100 yes
    C110 H110 O11 . 0.95 2.15 2.742(8) 119 yes
    C114 H114 O61 1_455 0.95 2.51 3.328(12) 144 yes
    C210 H210 O21 . 0.95 2.13 2.727(10) 120 yes
    C214 H214 O31 1_655 0.95 2.50 3.402(10) 158 yes
    C310 H310 O31 . 0.95 2.21 2.750(12) 115 yes
    C410 H410 O41 . 0.95 2.17 2.732(11) 117 yes
    C414 H414 O51 . 0.95 2.57 3.448(12) 153 yes
    C510 H510 O51 . 0.95 2.09 2.684(11) 120 yes
    C514 H514 O41 1_455 0.95 2.48 3.323(11) 148 yes
    C610 H610 O61 . 0.95 2.20 2.726(16) 115 yes
    C614 H614 O11 . 0.95 2.58 3.471(12) 156 yes
