# Supplementary material for: Bis[4-(dimethyl­amino)phen­yl]diazene oxide
Source: Acta Crystallogr Sect E Struct Rep Online. 2008 Apr 18;64(Pt 5):o874–5. doi: 10.1107/S1600536808006740 (PMC2961315; doi:10.1107/S1600536808006740)
Supplement: Supplementary file 2 [file e-64-0o874-Isup2.hkl]

#
# h,k,l, Fc-squared, Fo-squared, sigma(Fo-squared) and status flag
#
data_I
_shelx_title ' DBsz in P2(1)  FEB 13th, 2008'
_shelx_refln_list_code          4
_shelx_F_calc_maximum      563.93
_exptl_crystal_F_000      1824.00
_reflns_d_resolution_high  0.6982
 
loop_
 _symmetry_equiv_pos_as_xyz
 'x, y, z'
 '-x, y+1/2, -z'
 
_cell_length_a    12.0080
_cell_length_b    22.0379
_cell_length_c    17.3408
_cell_angle_alpha  90.000
_cell_angle_beta  109.450
_cell_angle_gamma  90.000
 
_shelx_F_squared_multiplier     1.000
 
loop_
 _refln_index_h
 _refln_index_k
 _refln_index_l
 _refln_F_squared_calc
 _refln_F_squared_meas
 _refln_F_squared_sigma
 _refln_observed_status
   2   0   0     2022.69     2020.63     41.62 o
   3   0   0        0.70        2.90      3.20 o
   4   0   0       55.29      320.39      9.73 o
   5   0   0     1171.36     2620.99     60.97 o
   6   0   0    10918.16     9284.55    196.26 o
   7   0   0      591.57      961.93     24.87 o
   8   0   0      289.34      308.76     11.06 o
   9   0   0       37.90       51.23      7.48 o
  10   0   0        1.02       74.51     12.50 o
  11   0   0       73.74       57.41     16.97 o
  12   0   0       24.06      106.48     12.79 o
  13   0   0       22.23       -2.51     13.94 o
  14   0   0       39.39       64.67     30.27 o
  15   0   0       38.62       52.66     17.53 o
  16   0   0       12.01       33.09     19.42 o
   2   1   0        5.73       17.78      1.30 o
   3   1   0        4.82       -1.34      2.06 o
   4   1   0       40.22       20.22      2.82 o
   5   1   0      388.68      496.86     10.02 o
   6   1   0     3134.00     2987.03     47.26 o
   7   1   0      505.28      548.62     11.07 o
   8   1   0      212.78      289.47      7.46 o
   9   1   0       19.78       25.82      4.93 o
  10   1   0      119.15      103.73      8.72 o
  11   1   0       14.28        7.64      7.84 o
  12   1   0      164.21      160.45      9.81 o
  13   1   0       23.48       21.40     10.21 o
  14   1   0       19.26       20.28     10.82 o
  15   1   0       16.51       38.36     12.38 o
  16   1   0        8.63       -5.66     12.01 o
   2   2   0     1182.27      842.21     11.47 o
   3   2   0       26.23       11.15      2.07 o
   4   2   0      265.24      235.47      5.31 o
   5   2   0     4036.24     4202.93     60.99 o
   6   2   0      289.47      322.26     11.64 o
   7   2   0      933.15     1032.02     17.27 o
   8   2   0       11.42       16.74      4.53 o
   9   2   0       33.87       35.44      4.89 o
  10   2   0       29.62       12.79      7.67 o
  11   2   0      251.62      234.17     11.48 o
  12   2   0      205.07      179.39     11.10 o
  13   2   0       29.98       33.40     10.20 o
  14   2   0       29.05       36.65     11.37 o
  15   2   0       26.25       23.01     12.12 o
  16   2   0        8.00      -12.07     12.07 o
   1   3   0    30166.77    25231.12    309.66 o
   2   3   0    42900.54    37229.66    416.85 o
   3   3   0      256.30      156.54      2.99 o
   4   3   0     1815.79     2306.48     34.97 o
   5   3   0    12071.72    10276.80    147.70 o
   6   3   0       94.19      362.64      7.52 o
   7   3   0     1136.41     1095.70     17.47 o
   8   3   0       27.39       33.85      4.41 o
   9   3   0       37.59       36.63      4.99 o
  10   3   0       33.73       55.91      8.00 o
  11   3   0       60.36       61.30      8.40 o
  12   3   0       76.99       44.82      8.22 o
  13   3   0       23.31       34.33     10.24 o
  14   3   0       16.27       23.05     11.01 o
  15   3   0       49.26       57.08     12.56 o
  16   3   0       11.01       13.82     13.62 o
   0   4   0        6.66       -0.89      1.71 o
   1   4   0      180.02      137.66      2.60 o
   2   4   0     1464.23     1208.25     14.54 o
   3   4   0       51.37       49.42      2.00 o
   4   4   0      284.63      299.34      5.44 o
   5   4   0     2270.65     1886.16     27.97 o
   6   4   0       16.16       24.91      3.20 o
   7   4   0       22.51       15.72      3.59 o
   8   4   0       24.91       22.89      4.22 o
   9   4   0       21.04       16.28      4.69 o
  10   4   0       28.34       25.18      7.66 o
  11   4   0       52.22       51.82      7.97 o
  12   4   0      105.06      106.08      8.94 o
  13   4   0        4.24       16.37     10.52 o
  14   4   0        7.75       -1.74     10.80 o
  15   4   0       46.63       61.98     12.74 o
  16   4   0       41.37       18.89     15.46 o
   1   5   0       29.88       14.47      1.87 o
   2   5   0       64.98       75.14      2.38 o
   3   5   0      516.45      561.03      8.08 o
   4   5   0      377.05      422.98      7.15 o
   5   5   0        5.56       47.26      3.38 o
   6   5   0        1.02        4.85      3.06 o
   7   5   0      470.01      478.92      8.81 o
   8   5   0       51.89       62.21      4.66 o
   9   5   0       50.43       41.75      5.21 o
  10   5   0       66.33       68.23      8.44 o
  11   5   0       49.04       51.36      7.84 o
  12   5   0        9.20       -1.04      8.08 o
  13   5   0       93.64      117.31     12.22 o
  14   5   0        3.10        5.54     13.94 o
  15   5   0       74.44       73.51     12.98 o
  16   5   0       20.68       -9.60     22.28 o
   0   6   0    56015.65    50872.54    875.35 o
   1   6   0     6045.18     7024.76     84.00 o
   2   6   0     6855.98     6881.99     81.17 o
   3   6   0     6019.03     5585.51     71.21 o
   4   6   0     3945.14     3606.91     47.29 o
   5   6   0     1453.69     1774.78     24.78 o
   6   6   0        2.70       29.97      3.36 o
   7   6   0      138.94      188.64      5.33 o
   8   6   0       92.62      157.53      5.51 o
   9   6   0       57.51       83.43      6.04 o
  10   6   0      187.18      157.46      8.85 o
  11   6   0      117.65       47.00      8.50 o
  12   6   0      140.88      189.53     11.72 o
  13   6   0       55.16       72.27     11.26 o
  14   6   0        2.61       10.72     11.16 o
  15   6   0       26.40       35.28     12.44 o
   1   7   0       38.35       13.72      1.80 o
   2   7   0      135.23      131.37      3.18 o
   3   7   0      339.64      393.14      6.46 o
   4   7   0      138.98      165.60      4.08 o
   5   7   0       39.27       98.24      3.68 o
   6   7   0        1.58        3.38      3.26 o
   7   7   0       56.81       55.54      4.29 o
   8   7   0      144.92      156.49      5.56 o
   9   7   0       34.34       33.33      5.31 o
  10   7   0       18.09        7.84      7.22 o
  11   7   0        5.94       13.06      7.87 o
  12   7   0      437.27      510.01     19.24 o
  13   7   0        1.62        5.28     10.16 o
  14   7   0        0.99        6.19     11.37 o
  15   7   0        7.01       12.85     11.91 o
   0   8   0       87.54      157.41      4.89 o
   1   8   0        1.55        5.34      2.21 o
   2   8   0       53.21       24.57      2.37 o
   3   8   0       52.75       54.77      2.99 o
   4   8   0     1648.58     1638.00     21.80 o
   5   8   0     1236.87     1429.85     19.96 o
   6   8   0        6.15        6.08      3.23 o
   7   8   0        5.59       -1.38      3.72 o
   8   8   0        9.13        0.18      4.47 o
   9   8   0      170.70      138.72      6.60 o
  10   8   0      476.72      423.16     13.71 o
  11   8   0      563.41      506.90     15.76 o
  12   8   0      125.76      121.31     11.87 o
  13   8   0       24.05       23.33     10.84 o
  14   8   0       57.11       51.73     12.64 o
  15   8   0       10.72        8.78     12.03 o
   1   9   0      403.19      653.55     10.35 o
   2   9   0     1369.06     1194.81     16.98 o
   3   9   0     2605.43     2242.39     30.10 o
   4   9   0     5528.16     5451.61     69.79 o
   5   9   0     2501.55     2681.83     36.35 o
   6   9   0      169.64      139.28      4.72 o
   7   9   0      130.72      144.28      5.50 o
   8   9   0      107.90       46.03      5.11 o
   9   9   0       19.86       11.86      5.57 o
  10   9   0      172.86      209.74      9.67 o
  11   9   0      419.43      562.61     20.96 o
  12   9   0      211.13      243.96     15.34 o
  13   9   0       16.32       12.57     11.03 o
  14   9   0       79.12       98.28     12.88 o
  15   9   0        5.01        5.67     11.99 o
   0  10   0        8.72        5.15      4.76 o
   1  10   0        2.73        1.08      2.98 o
   2  10   0       82.91      105.99      3.76 o
   3  10   0       84.86      102.32      3.92 o
   4  10   0      452.88      479.63      8.41 o
   5  10   0       97.26      137.57      4.49 o
   6  10   0       87.92       71.06      4.39 o
   7  10   0       21.42       40.06      4.44 o
   8  10   0       86.05       66.79      5.53 o
   9  10   0      100.48      108.99      7.40 o
  10  10   0      115.33      110.61      8.00 o
  11  10   0      247.39      289.18     13.05 o
  12  10   0      308.85      384.63     16.64 o
  13  10   0       51.78       52.48     11.32 o
  14  10   0       35.57       16.27     11.87 o
  15  10   0        1.59      -10.58     11.89 o
   1  11   0       12.47       -0.18      3.35 o
   2  11   0       89.68       83.91      3.82 o
   3  11   0      183.30      209.11      5.22 o
   4  11   0       69.28       78.88      3.66 o
   5  11   0      441.69      523.06      9.38 o
   6  11   0        1.75        1.35      3.95 o
   7  11   0      356.88      392.32      8.96 o
   8  11   0       15.88        9.32      5.08 o
   9  11   0        0.34       -5.87      5.87 o
  10  11   0      170.35      172.27      8.75 o
  11  11   0      103.33       67.33     12.33 o
  12  11   0       21.19       18.53     10.15 o
  13  11   0        3.02        8.31     10.84 o
  14  11   0        8.26        3.56     11.75 o
  15  11   0       13.13       -1.88     14.98 o
   0  12   0      151.21       71.44      7.40 o
   1  12   0     2368.26     1892.63     31.07 o
   2  12   0     2271.22     2093.34     34.11 o
   3  12   0     2821.85     2654.30     41.18 o
   4  12   0      158.21      265.32      6.44 o
   5  12   0     1158.55     1000.93     15.89 o
   6  12   0       34.12       56.05      4.49 o
   7  12   0      371.16      356.07      8.59 o
   8  12   0       31.02       28.43      4.99 o
   9  12   0       42.00       36.95      6.59 o
  10  12   0       62.40       20.75      7.34 o
  11  12   0       28.39       53.55     10.39 o
  12  12   0      101.58       82.56     11.27 o
  13  12   0       76.19      126.73     14.67 o
  14  12   0       21.05       19.31     11.75 o
  15  12   0        2.12      -19.83     19.83 o
   1  13   0       24.53       11.74      3.28 o
   2  13   0      103.52       66.84      4.14 o
   3  13   0      140.89      164.42      5.47 o
   4  13   0       22.18       38.52      3.94 o
   5  13   0      207.43      188.14      5.74 o
   6  13   0       39.60       44.60      4.69 o
   7  13   0       99.44       99.89      5.35 o
   8  13   0       32.74       20.48      5.39 o
   9  13   0       28.72        2.84      6.32 o
  10  13   0        2.62        9.29      7.74 o
  11  13   0       63.65       55.85     10.32 o
  12  13   0       46.58       39.76     10.97 o
  13  13   0      149.06      138.46     14.03 o
  14  13   0       56.48      103.12     13.77 o
   0  14   0        0.85       -4.64      5.49 o
   1  14   0        2.17       -3.91      3.91 o
   2  14   0        7.44        3.27      3.88 o
   3  14   0       35.34       46.01      4.55 o
   4  14   0       92.22       77.16      4.82 o
   5  14   0        2.07        1.65      4.11 o
   6  14   0        6.47       10.79      4.37 o
   7  14   0      128.31      157.78      6.04 o
   8  14   0       21.05       25.23      5.58 o
   9  14   0      234.02      233.34     10.29 o
  10  14   0       92.36       94.24     10.32 o
  11  14   0        0.18       -8.16      9.44 o
  12  14   0       19.90       15.35     10.99 o
  13  14   0      317.40      392.87     18.40 o
  14  14   0        5.03       14.62     12.30 o
   1  15   0       29.10       31.61      4.78 o
   2  15   0      301.04      387.44      9.02 o
   3  15   0       23.31       18.89      4.58 o
   4  15   0      494.26      493.90     10.15 o
   5  15   0       25.04       48.85      4.56 o
   6  15   0       46.83       54.18      4.84 o
   7  15   0      110.11      172.89      6.51 o
   8  15   0      118.73      213.34      8.73 o
   9  15   0      134.95      194.43     10.38 o
  10  15   0        4.34       36.44      9.40 o
  11  15   0       10.78       -0.65     10.26 o
  12  15   0      229.48      193.41     13.89 o
  13  15   0      290.97      404.09     20.63 o
  14  15   0      216.17      217.37     17.58 o
   0  16   0        0.23       -5.46      6.48 o
   1  16   0        1.10        1.40      4.70 o
   2  16   0        6.62        6.32      4.37 o
   3  16   0       19.05       12.84      4.86 o
   4  16   0       40.24       21.00      4.48 o
   5  16   0        9.00        3.81      4.40 o
   6  16   0       20.11       11.86      4.34 o
   7  16   0       21.97       21.48      5.36 o
   8  16   0      372.79      416.30     14.54 o
   9  16   0      140.62      163.22      9.97 o
  10  16   0       25.14       28.52      9.50 o
  11  16   0        0.21       -8.98      9.63 o
  12  16   0      222.30      253.52     14.90 o
  13  16   0      178.72      228.62     17.67 o
   1  17   0        1.73       -0.51      5.07 o
   2  17   0       14.50       11.44      4.75 o
   3  17   0       25.64       26.05      5.19 o
   4  17   0       17.43       19.85      5.09 o
   5  17   0       54.04       51.96      4.63 o
   6  17   0        8.67       18.02      4.51 o
   7  17   0       24.02       29.43      5.81 o
   8  17   0       32.83       34.07      7.74 o
   9  17   0      132.06      131.16      9.71 o
  10  17   0        9.91       14.59      9.46 o
  11  17   0       49.33       44.01     12.63 o
  12  17   0        8.30       17.46     12.96 o
  13  17   0        5.75        8.05     22.66 o
   0  18   0     1992.46     1899.84     45.68 o
   1  18   0       37.59       25.73      5.69 o
   2  18   0       21.10       61.82      6.56 o
   3  18   0        6.90       71.95      5.87 o
   4  18   0       67.53      117.06      6.19 o
   5  18   0      115.86       94.25      5.64 o
   6  18   0       51.70       80.13      6.31 o
   7  18   0       54.15       31.20     14.52 o
   8  18   0      274.11      297.41     16.23 o
   9  18   0       69.47       24.11     10.96 o
  10  18   0        1.47       12.88     13.50 o
  11  18   0       59.96       76.38     13.46 o
  12  18   0        7.03       41.79     13.66 o
  13  18   0        7.98       49.80     14.77 o
   1  19   0        1.69       -5.80      5.80 o
   2  19   0        0.40       -5.45      5.45 o
   3  19   0       21.13       14.47      5.15 o
   4  19   0      102.25      106.78      6.02 o
   5  19   0        1.08       -5.71      5.71 o
   6  19   0        6.71        5.07      6.97 o
   7  19   0       55.78       39.63      9.06 o
   8  19   0       43.80       93.58     10.49 o
   9  19   0       55.14       77.58     12.07 o
  10  19   0       32.32       44.91     12.46 o
  11  19   0       11.98       -1.01     12.71 o
  12  19   0        6.68      -20.15     20.15 o
   0  20   0        0.97       -7.66      7.66 o
   1  20   0        0.42       -5.27      5.27 o
   2  20   0        0.21       -5.88      5.88 o
   3  20   0        0.50       -6.64      6.64 o
   4  20   0       42.82       44.79      6.68 o
   5  20   0        0.03       -5.87      5.87 o
   6  20   0      160.17      185.98      9.91 o
   7  20   0       33.60       32.12      9.00 o
   8  20   0      311.56      369.03     16.05 o
   9  20   0        7.05        7.96     11.42 o
  10  20   0        2.66        2.98     12.51 o
  11  20   0      166.96      210.98     16.41 o
  12  20   0      186.88      257.93     19.04 o
   1  21   0      210.52      191.07     10.16 o
   2  21   0       29.11       49.06      7.88 o
   3  21   0       54.29        4.32      7.46 o
   4  21   0      342.73      363.93     12.63 o
   5  21   0      157.58      148.55     10.47 o
   6  21   0      199.65      215.05     13.66 o
   7  21   0       22.76      111.13     11.88 o
   8  21   0      123.76      133.21     15.97 o
   9  21   0       52.79       43.28     14.05 o
  10  21   0       11.45       38.16     14.63 o
  11  21   0       43.12       43.29     15.40 o
  12  21   0       44.47      170.15     26.25 o
   0  22   0        1.06       -8.43     10.40 o
   1  22   0        1.45       -7.38      7.38 o
   2  22   0        0.49       -7.34      7.34 o
   3  22   0       26.32        6.89      7.82 o
   4  22   0       15.25       16.44      7.57 o
   5  22   0       24.39       40.15      8.92 o
   6  22   0       33.65       43.16     10.56 o
   7  22   0       18.44       17.42     10.45 o
   8  22   0      274.68      297.78     19.83 o
   9  22   0       18.55       17.74     14.16 o
  10  22   0       43.99       44.96     22.39 o
  11  22   0        0.05       11.44     14.39 o
   1  23   0        0.16       -7.62      7.62 o
   2  23   0       49.72       59.03      8.79 o
   3  23   0       11.38       -1.97      8.13 o
   4  23   0       83.46       78.60     10.86 o
   5  23   0        9.88       14.51     10.55 o
   6  23   0        5.45       15.22     10.28 o
   7  23   0       10.01      -10.22     10.22 o
   8  23   0       37.70       42.92     14.34 o
   9  23   0       79.30       61.71     15.44 o
  10  23   0       23.89       29.39     15.06 o
  11  23   0        1.74      -18.15     20.41 o
   0  24   0       19.32        4.96     11.84 o
   1  24   0      264.33      249.59     12.20 o
   2  24   0     3814.21     3584.24     74.98 o
   3  24   0      163.98      262.69     14.50 o
   4  24   0      629.51      751.33     24.78 o
   5  24   0       65.57       50.86     11.65 o
   6  24   0        4.80       22.23     11.00 o
   7  24   0       73.08      134.33     14.23 o
   8  24   0       89.85      175.40     18.16 o
   9  24   0       70.70       74.86     15.87 o
  10  24   0        5.14       -2.86     14.69 o
   1  25   0        2.84       -4.92      8.25 o
   2  25   0       83.25      150.36     10.68 o
   3  25   0       38.21       24.36     10.18 o
   4  25   0      130.23      174.38     16.41 o
   5  25   0       11.22        6.16     10.99 o
   6  25   0        0.44        9.33     11.08 o
   7  25   0       41.42       48.26     15.38 o
   8  25   0      133.20      164.66     18.11 o
   9  25   0      182.47      153.33     17.93 o
   0  26   0        4.31      -14.06     14.06 o
   1  26   0        0.50       -8.24      8.24 o
   2  26   0        0.25       -3.97      9.98 o
   3  26   0      163.77      210.83     14.03 o
   4  26   0        7.88      -12.50     12.50 o
   5  26   0        7.60        9.11     13.13 o
   6  26   0        7.78        0.92     11.67 o
   7  26   0       13.50       -3.47     14.23 o
   8  26   0      114.49      140.54     17.96 o
   9  26   0       27.80       74.80     22.74 o
   1  27   0        7.84       32.39     10.95 o
   2  27   0      468.02      403.48     18.46 o
   3  27   0     2294.75     2358.69     74.00 o
   4  27   0       70.70      170.33     17.69 o
   5  27   0        7.69       10.10     12.37 o
   6  27   0       12.31        5.27     11.95 o
   7  27   0        3.11      -13.92     13.92 o
   8  27   0      157.66      124.85     17.55 o
   0  28   0       26.08       13.17     19.28 o
   1  28   0        1.53      -10.30     11.13 o
   2  28   0        0.89        3.75     14.11 o
   3  28   0       95.14      135.83     17.22 o
   4  28   0       15.91      -14.00     14.00 o
   5  28   0       38.82       43.58     13.02 o
   6  28   0        3.28      -14.02     16.45 o
   7  28   0        0.43       24.81     15.08 o
   1  29   0        4.48       -7.49     21.44 o
   2  29   0        4.43        3.16     14.47 o
   3  29   0        3.02       21.66     24.48 o
   4  29   0        7.19        3.28     13.07 o
   5  29   0       11.59       25.91     12.99 o
   6  29   0       25.01       32.34     20.49 o
   0  30   0     1407.03     1268.34     65.32 o
   1  30   0      152.08      282.66     40.29 o
   2  30   0       72.07       44.32     21.74 o
   3  30   0        2.74       -7.87     26.76 o
   4  30   0       58.09       23.23     13.79 o
   1  31   0        8.71       27.96     20.86 o
   2  31   0        2.26        2.97     20.36 o
 -16   0   1       41.12       90.13     19.25 o
 -15   0   1        7.17        7.37     15.95 o
 -14   0   1       88.18       71.78     16.94 o
 -13   0   1       21.89       22.46     13.77 o
 -12   0   1      486.54      315.51     29.62 o
 -11   0   1      197.82      314.97     19.69 o
 -10   0   1       14.49       10.42      9.81 o
  -9   0   1      101.39      130.34      8.67 o
  -8   0   1        0.90       -4.02      6.63 o
  -7   0   1      112.64      170.37      8.14 o
  -6   0   1    15469.76    15883.46    395.31 o
  -5   0   1      118.45      350.21     11.19 o
  -4   0   1     1803.09     2214.35     42.31 o
  -3   0   1       68.54      319.37      8.70 o
  -2   0   1    17375.14    17881.54    351.74 o
  -1   0   1        0.02       -0.53      0.53 o
   2   0   1     9728.43     9125.02    158.82 o
   3   0   1       99.76      104.94      4.25 o
   4   0   1     5995.02     4463.53    129.41 o
   5   0   1      208.12      222.33      8.62 o
   6   0   1     5493.70     6348.58    145.31 o
   7   0   1      168.12      205.09      9.76 o
   8   0   1        6.02       44.67      7.22 o
   9   0   1       40.33       40.28      9.22 o
  10   0   1        0.38       -9.64      9.64 o
  11   0   1      377.34      337.90     20.05 o
  12   0   1        1.63       20.72     10.57 o
  13   0   1        0.01       18.96     14.46 o
  14   0   1        4.13       34.04     16.06 o
  15   0   1       71.91       99.12     19.29 o
 -16   1   1       24.47       39.44     12.57 o
 -15   1   1       17.49       -1.83     12.03 o
 -14   1   1       89.00      129.13     13.03 o
 -13   1   1       43.39       21.85     10.36 o
 -12   1   1      153.88      150.77     12.37 o
 -11   1   1      213.51      205.27     10.98 o
 -10   1   1       14.58       10.66      5.71 o
  -9   1   1      109.22      114.25      6.26 o
  -8   1   1      286.08      282.39      8.82 o
  -7   1   1       53.18      102.96      5.00 o
  -6   1   1     1502.81     1898.48     32.05 o
  -5   1   1        5.61        6.61      3.31 o
  -4   1   1      270.02      212.31      4.66 o
  -3   1   1       89.11      102.47      3.06 o
  -2   1   1      191.66       99.94      2.87 o
   1   1   1       30.71        4.23      1.10 o
   2   1   1      534.33      439.59      7.93 o
   3   1   1      175.88      216.34      5.22 o
   4   1   1     2593.60     2238.02     38.65 o
   5   1   1       18.86       37.62      3.43 o
   6   1   1     4079.65     4315.82     70.36 o
   7   1   1      186.51      201.09      6.55 o
   8   1   1      138.26      182.98      7.89 o
   9   1   1       26.65       42.79      5.01 o
  10   1   1       46.19       21.81      8.12 o
  11   1   1      428.85      458.23     14.82 o
  12   1   1        2.36       -7.08      7.08 o
  13   1   1        2.79      -10.83     11.23 o
  14   1   1        4.99       -2.94     10.61 o
  15   1   1       66.22       49.88     12.93 o
 -16   2   1       44.81       76.25     13.11 o
 -15   2   1        7.07      -11.61     11.61 o
 -14   2   1        7.42        1.26     10.79 o
 -13   2   1       15.83        0.21     10.01 o
 -12   2   1     1152.41     1192.53     30.25 o
 -11   2   1      319.96      302.86     12.69 o
 -10   2   1       43.81       45.70      6.53 o
  -9   2   1       92.93      132.60      6.21 o
  -8   2   1      674.77      716.77     13.44 o
  -7   2   1       70.12      100.36      5.68 o
  -6   2   1     3798.29     3805.97     59.41 o
  -5   2   1     1222.83     1193.66     19.03 o
  -4   2   1       33.18       67.26      2.66 o
  -3   2   1      157.70      105.94      2.85 o
  -2   2   1        2.55        2.49      1.21 o
  -1   2   1        6.47        1.22      0.59 o
   1   2   1      194.73      110.19      4.47 o
   2   2   1      135.13      109.99      2.62 o
   3   2   1      276.43      241.95      4.74 o
   4   2   1      869.26      845.47     13.65 o
   5   2   1      280.26      288.80      6.54 o
   6   2   1      790.31      904.61     17.74 o
   7   2   1        4.02       -0.16      3.63 o
   8   2   1        2.49        2.00      3.76 o
   9   2   1      228.16      287.40      8.24 o
  10   2   1        5.41       12.73      7.60 o
  11   2   1       35.34        8.15      8.47 o
  12   2   1       13.36       17.10      6.75 o
  13   2   1        1.20       -7.19      9.96 o
  14   2   1       43.58       26.30     11.27 o
  15   2   1       12.27       -6.33     12.07 o
 -16   3   1       28.67       49.03     12.94 o
 -15   3   1        3.38       11.88     12.09 o
 -14   3   1       10.41        3.96     11.00 o
 -13   3   1       71.52       32.35     10.83 o
 -12   3   1      197.29      355.71     16.12 o
 -11   3   1      117.29      150.83      9.93 o
 -10   3   1        5.85        8.27      5.73 o
  -9   3   1      114.77      161.40      6.71 o
  -8   3   1     1354.30     1375.40     22.49 o
  -7   3   1      270.50      329.01      8.90 o
  -6   3   1     7908.85     7271.96    116.62 o
  -5   3   1     3760.13     4086.06     61.75 o
  -4   3   1     2326.88     2698.91     38.86 o
  -3   3   1    15314.48    14016.53    171.26 o
  -2   3   1     4216.71     3753.68     46.13 o
  -1   3   1    68732.48    60856.01    746.43 o
   0   3   1    10470.61     8460.54    116.33 o
   1   3   1     2172.38     1643.59     18.83 o
   2   3   1      420.22      412.54      5.49 o
   3   3   1     3761.25     3319.18     41.15 o
   4   3   1     5501.50     4978.93     70.16 o
   5   3   1      286.04      281.23      5.99 o
   6   3   1      174.37      336.44      9.55 o
   7   3   1       74.67       81.76      4.39 o
   8   3   1       92.82       95.94      5.56 o
   9   3   1      203.09      318.04      9.32 o
  10   3   1      168.15      282.30     10.84 o
  11   3   1       76.93      134.81      9.14 o
  12   3   1       11.45       13.70      7.47 o
  13   3   1        5.04       -9.79      9.79 o
  14   3   1       51.02       50.79     11.51 o
  15   3   1       35.08       16.09     16.29 o
 -16   4   1       26.26       33.40     13.02 o
 -15   4   1        6.98       12.29     11.88 o
 -14   4   1       24.22       30.69     11.29 o
 -13   4   1       71.21       91.58     11.14 o
 -12   4   1       91.68       75.53      8.87 o
 -11   4   1       95.29      100.62      8.62 o
 -10   4   1       80.23       78.74      6.73 o
  -9   4   1        8.27        5.81      5.39 o
  -8   4   1     1373.71     1522.01     24.65 o
  -7   4   1       16.45       26.27      4.05 o
  -6   4   1     1906.33     1895.73     29.54 o
  -5   4   1      502.02      519.93      9.37 o
  -4   4   1      179.57      194.70      4.20 o
  -3   4   1      808.97      698.00      9.34 o
  -2   4   1       12.77        2.87      1.92 o
  -1   4   1       59.92       43.41      1.75 o
   1   4   1        0.93        5.36      1.41 o
   2   4   1       65.23       48.73      1.91 o
   3   4   1      741.69      763.91      9.65 o
   4   4   1      148.25      253.07      5.30 o
   5   4   1      199.56      206.33      5.43 o
   6   4   1       25.72       43.22      3.45 o
   7   4   1       13.23       12.46      3.66 o
   8   4   1       70.35       89.69      4.94 o
   9   4   1      141.77      171.77      7.56 o
  10   4   1      441.79      520.74     15.13 o
  11   4   1      213.75      211.83     10.02 o
  12   4   1       25.96       17.56      7.66 o
  13   4   1        4.75        2.20     12.55 o
  14   4   1       32.26       48.04     12.01 o
  15   4   1       31.61       13.41     14.12 o
 -16   5   1        8.18      -12.21     12.21 o
 -15   5   1        7.37       13.26     12.35 o
 -14   5   1       37.36       37.45     11.68 o
 -13   5   1       66.65       40.88     10.77 o
 -12   5   1      140.62      106.59     10.19 o
 -11   5   1       79.97       71.12      8.32 o
 -10   5   1       30.83       22.77      6.07 o
  -9   5   1       27.73       57.19      5.84 o
  -8   5   1      436.56      492.53     10.35 o
  -7   5   1      615.88      575.66     10.34 o
  -6   5   1       11.78       21.13      3.58 o
  -5   5   1        4.06        1.77      2.93 o
  -4   5   1      116.93      157.74      4.49 o
  -3   5   1       13.81        9.63      1.91 o
  -2   5   1       76.07       39.81      2.37 o
  -1   5   1       45.07        1.39      2.00 o
   0   5   1       23.01        5.86      1.67 o
   1   5   1      162.46      168.46      3.22 o
   2   5   1       23.99       35.61      1.81 o
   3   5   1       98.90       86.31      2.60 o
   4   5   1     2789.97     3154.12     40.76 o
   5   5   1      527.17      490.60      8.53 o
   6   5   1        6.33        2.99      2.78 o
   7   5   1        3.19        9.94      2.86 o
   8   5   1        6.75        5.15      2.83 o
   9   5   1      593.26      570.94     14.67 o
  10   5   1      198.79      163.76      9.15 o
  11   5   1        3.09       13.38      7.38 o
  12   5   1        6.82       12.59      8.48 o
  13   5   1       85.44       77.95     12.92 o
  14   5   1       50.95       82.50     12.47 o
  15   5   1      196.37      217.42     15.75 o
 -16   6   1        4.78      -12.63     12.63 o
 -15   6   1        8.37       23.08     12.50 o
 -14   6   1        9.82        7.95     11.02 o
 -13   6   1       14.75       75.60     11.46 o
 -12   6   1       18.79       17.14     10.41 o
 -11   6   1       43.74       41.66      7.59 o
 -10   6   1       65.97       59.32      7.73 o
  -9   6   1      140.13      109.19      6.64 o
  -8   6   1     1777.89     1733.68     27.63 o
  -7   6   1     1726.33     1441.27     21.68 o
  -6   6   1     1455.41     1404.18     20.92 o
  -5   6   1      902.96      570.24      9.26 o
  -4   6   1     1843.46     2269.03     31.91 o
  -3   6   1       68.15      248.50      5.01 o
  -2   6   1    11480.15    11572.94    141.03 o
  -1   6   1   318014.22   285515.44  10631.42 o
   0   6   1      381.38      534.68      7.61 o
   1   6   1     2344.68     2580.47     29.92 o
   2   6   1     1215.86      915.94     10.85 o
   3   6   1      724.27      960.41     12.81 o
   4   6   1    10956.61    11525.53    147.25 o
   5   6   1     1185.52     1115.20     15.54 o
   6   6   1       83.65       94.57      3.94 o
   7   6   1       15.82       37.84      3.63 o
   8   6   1       55.47       42.22      4.56 o
   9   6   1      178.05      204.93      9.47 o
  10   6   1      260.09      206.48      9.58 o
  11   6   1      382.37      299.82     11.86 o
  12   6   1      167.82      165.13     12.30 o
  13   6   1       35.21       35.90     10.53 o
  14   6   1       55.21      103.40     12.50 o
  15   6   1      154.79      171.19     14.73 o
 -16   7   1        2.04        0.30     39.99 o
 -15   7   1       22.08       13.81     11.97 o
 -14   7   1        1.45      -11.10     11.10 o
 -13   7   1      290.00      329.05     16.47 o
 -12   7   1      110.43      119.45     11.59 o
 -11   7   1        4.67       -7.16      7.16 o
 -10   7   1       17.32        0.38      6.98 o
  -9   7   1       94.11      108.11      6.78 o
  -8   7   1     1209.22     1241.99     20.73 o
  -7   7   1      529.01      561.99     11.06 o
  -6   7   1      410.56      555.53      9.92 o
  -5   7   1      178.67      197.12      4.95 o
  -4   7   1      155.98      207.46      4.72 o
  -3   7   1       14.06        7.09      2.35 o
  -2   7   1      100.95       96.88      2.71 o
  -1   7   1       22.15        4.31      2.13 o
   0   7   1       29.49       24.70      2.10 o
   1   7   1      134.56      110.75      2.52 o
   2   7   1      136.00      191.39      3.91 o
   3   7   1      292.50      326.71      5.65 o
   4   7   1      975.01     1004.67     13.67 o
   5   7   1      144.06      106.90      3.84 o
   6   7   1      171.73      176.46      4.81 o
   7   7   1       45.70       27.57      3.82 o
   8   7   1       69.20       66.31      4.87 o
   9   7   1       21.84       28.42      6.46 o
  10   7   1       73.57       86.67      7.97 o
  11   7   1      415.41      410.38     13.92 o
  12   7   1      323.28      336.47     23.22 o
  13   7   1        5.57       14.40     10.55 o
  14   7   1        2.05        6.31     11.38 o
  15   7   1       32.28       40.87     12.97 o
 -15   8   1       94.69      122.83     14.19 o
 -14   8   1       43.08       58.98     12.19 o
 -13   8   1       40.34       39.09     10.86 o
 -12   8   1        7.10       -7.00      9.50 o
 -11   8   1       16.50       10.55      7.42 o
 -10   8   1      507.13      439.59     13.96 o
  -9   8   1       57.60       85.81      5.92 o
  -8   8   1      119.23      128.67      6.52 o
  -7   8   1       43.61       22.47      4.26 o
  -6   8   1        8.19        9.86      3.54 o
  -5   8   1       52.86       64.91      3.34 o
  -4   8   1      134.04      170.84      4.23 o
  -3   8   1        9.87       12.03      2.67 o
  -2   8   1      100.24      128.65      3.38 o
  -1   8   1       21.85       19.94      2.26 o
   0   8   1       13.16        5.70      1.94 o
   1   8   1       20.58       38.12      2.33 o
   2   8   1        3.22        1.40      2.16 o
   3   8   1      125.57      141.83      3.56 o
   4   8   1     3579.21     3811.60     47.67 o
   5   8   1      156.94      160.80      4.20 o
   6   8   1      295.33      325.99      6.71 o
   7   8   1       56.06       69.08      4.55 o
   8   8   1       23.34        8.96      4.19 o
   9   8   1      227.16      197.22      8.68 o
  10   8   1      863.15      854.96     21.02 o
  11   8   1       58.59       57.04      8.59 o
  12   8   1       11.20        9.89      9.65 o
  13   8   1        0.21       -1.95     10.29 o
  14   8   1        3.25      -10.96     10.96 o
  15   8   1       22.13       33.45     14.79 o
 -15   9   1       68.79      108.87     13.94 o
 -14   9   1       44.22       39.37     12.24 o
 -13   9   1       68.31       61.09     11.31 o
 -12   9   1       87.33       68.97     10.52 o
 -11   9   1        8.07       50.09      8.80 o
 -10   9   1      195.88      208.46     10.99 o
  -9   9   1       89.00       84.27      5.86 o
  -8   9   1       47.53       59.34      5.50 o
  -7   9   1      183.02      173.77      7.42 o
  -6   9   1      115.11      188.42      5.58 o
  -5   9   1      230.19      242.46      5.73 o
  -4   9   1      545.88      729.76     11.49 o
  -3   9   1      315.28      428.93      7.88 o
  -2   9   1     7502.34     7137.30    100.49 o
  -1   9   1    46676.53    43775.98    592.94 o
   0   9   1     2693.39     2187.38     29.74 o
   1   9   1      674.22      862.50     12.22 o
   2   9   1      190.75      157.20      3.73 o
   3   9   1      176.67      466.02      7.45 o
   4   9   1     7557.67     6442.36     80.21 o
   5   9   1      226.97      337.73      6.55 o
   6   9   1      511.36      417.79      8.85 o
   7   9   1       10.74        1.78      3.96 o
   8   9   1        7.72        7.61      4.93 o
   9   9   1       24.74       62.31      6.85 o
  10   9   1       80.93      132.09      9.32 o
  11   9   1      282.71      389.80     13.61 o
  12   9   1      100.79       81.32     13.67 o
  13   9   1       97.24       88.39     11.86 o
  14   9   1       18.34        6.20     11.67 o
  15   9   1       43.15       89.50     13.45 o
 -15  10   1       21.94       19.25     16.11 o
 -14  10   1       12.10        6.78     13.02 o
 -13  10   1        1.80       13.52     10.72 o
 -12  10   1      107.93      139.27     13.03 o
 -11  10   1      117.99      162.89     11.85 o
 -10  10   1       51.14       55.10      7.71 o
  -9  10   1       20.36       26.12      5.43 o
  -8  10   1        3.99        1.81      5.16 o
  -7  10   1       21.86       35.80      4.67 o
  -6  10   1       20.80       17.47      4.04 o
  -5  10   1        7.29        7.32      3.41 o
  -4  10   1       45.08       15.86      3.26 o
  -3  10   1      159.68      164.35      4.85 o
  -2  10   1       67.05       39.89      3.15 o
  -1  10   1        0.36        1.86      3.15 o
   0  10   1        3.87        1.74      2.65 o
   1  10   1        6.14        3.46      2.41 o
   2  10   1       33.07       40.42      2.73 o
   3  10   1       58.69       55.17      3.02 o
   4  10   1     1534.96     1462.55     19.32 o
   5  10   1       27.64       49.55      3.41 o
   6  10   1      383.96      405.55      8.09 o
   7  10   1       15.62       10.31      4.13 o
   8  10   1        6.01       -2.42      5.07 o
   9  10   1      101.18       98.14      7.18 o
  10  10   1      278.72      314.17     11.07 o
  11  10   1      988.53     1046.07     27.30 o
  12  10   1       48.12       73.50     10.94 o
  13  10   1      204.54      189.41     18.65 o
  14  10   1       13.60        1.57     11.53 o
  15  10   1        9.38        6.75     15.23 o
 -15  11   1      245.91      254.45     21.04 o
 -14  11   1        8.59       -7.13     11.73 o
 -13  11   1       38.49       33.26     12.77 o
 -12  11   1        1.59       -4.93      9.53 o
 -11  11   1       15.75       -3.37      9.39 o
 -10  11   1      450.96      394.35     12.37 o
  -9  11   1       59.70       51.71      6.06 o
  -8  11   1       42.86       34.88      5.46 o
  -7  11   1       47.83       38.98      4.96 o
  -6  11   1      215.87      271.86      7.11 o
  -5  11   1      199.35      194.44      5.61 o
  -4  11   1        2.88       -2.05      3.26 o
  -3  11   1       44.00       64.73      3.78 o
  -2  11   1       15.34        9.47      4.24 o
  -1  11   1        1.75       -0.28      3.46 o
   0  11   1        1.49        0.47      3.04 o
   1  11   1        1.06        2.81      2.72 o
   2  11   1      495.61      569.61      9.63 o
   3  11   1       37.01       27.78      3.09 o
   4  11   1        9.01       13.28      3.18 o
   5  11   1      187.58      159.08      4.78 o
   6  11   1      152.45      180.44      5.40 o
   7  11   1        0.73       -3.16      4.17 o
   8  11   1       51.38       52.65      5.97 o
   9  11   1       30.52       27.83      6.47 o
  10  11   1       42.72       31.69      7.58 o
  11  11   1       85.55      102.99      9.91 o
  12  11   1      198.66      215.14     13.62 o
  13  11   1       38.41       31.18     11.58 o
  14  11   1       21.22        6.16     11.80 o
 -15  12   1       92.07      176.79     15.22 o
 -14  12   1       73.05       84.15     15.10 o
 -13  12   1       74.77      125.94     13.22 o
 -12  12   1       19.59       21.67     10.29 o
 -11  12   1       47.93       30.82      9.75 o
 -10  12   1       66.70      137.26      9.43 o
  -9  12   1       73.51      111.30      6.91 o
  -8  12   1       94.12      127.97      6.09 o
  -7  12   1      142.98      119.69      5.95 o
  -6  12   1      908.89      819.55     14.76 o
  -5  12   1      447.94      494.76      9.84 o
  -4  12   1      157.58      242.53      6.33 o
  -3  12   1     2432.68     2708.20     42.01 o
  -2  12   1     2594.21     2656.19     42.87 o
  -1  12   1     2845.54     2324.80     37.73 o
   0  12   1      128.88      131.94      4.59 o
   1  12   1       31.41       22.66      2.97 o
   2  12   1     4545.65     4528.37     68.96 o
   3  12   1      879.40      849.13     13.12 o
   4  12   1      602.48      481.92      8.61 o
   5  12   1      476.12      344.93      7.26 o
   6  12   1      622.87      546.82     10.21 o
   7  12   1      119.38      144.40      5.84 o
   8  12   1       31.14       47.59      6.57 o
   9  12   1       54.40       30.08      6.44 o
  10  12   1       71.41       63.02     10.14 o
  11  12   1      164.85      164.58     12.20 o
  12  12   1      144.24      177.08     13.26 o
  13  12   1       56.11      114.66     14.31 o
  14  12   1       28.24       14.12     14.59 o
 -14  13   1      163.77      222.34     19.74 o
 -13  13   1      215.07      225.93     14.99 o
 -12  13   1        9.72        1.76     10.16 o
 -11  13   1        7.57        6.04      9.24 o
 -10  13   1       60.00       52.04      9.59 o
  -9  13   1       14.32       23.57      6.43 o
  -8  13   1       12.39       13.05      4.83 o
  -7  13   1        3.65       13.31      5.48 o
  -6  13   1       93.00      114.66      5.52 o
  -5  13   1       23.05       16.26      4.09 o
  -4  13   1        2.89        1.89      3.89 o
  -3  13   1       80.83      101.14      4.54 o
  -2  13   1       56.44       39.43      4.22 o
  -1  13   1       11.59       10.53      3.95 o
   0  13   1        1.60       -2.90      3.09 o
   1  13   1        2.77       -1.74      2.79 o
   2  13   1      266.62      287.56      7.22 o
   3  13   1      173.09      168.69      5.23 o
   4  13   1       80.33      122.72      4.78 o
   5  13   1      168.78      190.81      6.02 o
   6  13   1      340.62      343.63      8.32 o
   7  13   1       10.98       22.84      4.70 o
   8  13   1        9.07        2.47      5.48 o
   9  13   1        0.43       -6.25      6.25 o
  10  13   1        7.72       -3.56      7.44 o
  11  13   1       46.94       60.76     10.41 o
  12  13   1      113.12      117.17     12.26 o
  13  13   1       34.86       60.55     14.18 o
  14  13   1       26.78       26.94     13.22 o
 -14  14   1       37.69       85.71     13.46 o
 -13  14   1       53.51      126.41     13.40 o
 -12  14   1      109.98      162.73     13.06 o
 -11  14   1       78.28       66.70     10.30 o
 -10  14   1        5.53       -0.07      8.57 o
  -9  14   1      222.74      202.46      9.71 o
  -8  14   1      263.49      273.69      7.88 o
  -7  14   1      238.33      275.59      7.72 o
  -6  14   1        1.93        0.32      4.41 o
  -5  14   1       16.42       17.11      4.33 o
  -4  14   1       97.64       98.44      4.97 o
  -3  14   1        3.92        0.88      4.50 o
  -2  14   1        1.90       -4.21      4.21 o
  -1  14   1        6.28        1.87      4.14 o
   0  14   1       19.60       20.29      4.28 o
   1  14   1        6.82       -1.99      4.12 o
   2  14   1       51.72       63.84      4.44 o
   3  14   1      176.52      150.36      5.64 o
   4  14   1       63.45       85.81      4.56 o
   5  14   1       19.15       10.24      4.21 o
   6  14   1       45.22       43.74      4.82 o
   7  14   1      279.97      329.35      8.98 o
   8  14   1      150.39      131.41      7.10 o
   9  14   1       17.90        4.19      7.12 o
  10  14   1      115.99      103.36      9.29 o
  11  14   1       66.54       63.39     13.31 o
  12  14   1        0.96       23.95     11.13 o
  13  14   1      502.77      496.67     20.83 o
  14  14   1        0.25       -9.97     12.31 o
 -14  15   1       91.56      131.60     16.34 o
 -13  15   1      165.32      214.19     16.64 o
 -12  15   1        9.89       43.61     11.26 o
 -11  15   1       13.63       25.06     10.01 o
 -10  15   1       15.69        5.56      8.80 o
  -9  15   1      106.73       89.42      8.44 o
  -8  15   1      317.59      351.96     10.00 o
  -7  15   1      479.07      511.68     11.09 o
  -6  15   1        9.01      109.35      5.51 o
  -5  15   1      179.04      231.24      6.77 o
  -4  15   1      852.07      905.00     16.04 o
  -3  15   1      223.47      214.06      7.06 o
  -2  15   1      580.21      552.90     11.84 o
  -1  15   1      756.95      864.11     16.23 o
   0  15   1       84.29      120.30      5.73 o
   1  15   1       23.47       33.14      4.84 o
   2  15   1      258.40      279.29      7.53 o
   3  15   1      449.64      547.11     11.31 o
   4  15   1      385.18      345.39      8.03 o
   5  15   1      138.57      171.14      5.89 o
   6  15   1       18.71       25.50      4.48 o
   7  15   1      386.94      311.52      8.96 o
   8  15   1       46.18       30.55      6.46 o
   9  15   1       38.93       44.47      8.14 o
  10  15   1       45.52       36.57      8.30 o
  11  15   1       15.10       20.51      9.96 o
  12  15   1      308.47      345.06     16.83 o
  13  15   1      217.38      400.25     22.03 o
  14  15   1       70.42       84.49     36.08 o
 -14  16   1       53.87      100.36     18.24 o
 -13  16   1      249.61      235.14     20.15 o
 -12  16   1      179.31      232.03     14.88 o
 -11  16   1        9.93       11.34      9.87 o
 -10  16   1       16.38       18.99      9.09 o
  -9  16   1       29.78       19.62      7.78 o
  -8  16   1      178.61      195.00      9.07 o
  -7  16   1      192.06      227.51      7.46 o
  -6  16   1       28.00       25.88      4.51 o
  -5  16   1       44.07       35.70      4.60 o
  -4  16   1       52.22       55.68      4.76 o
  -3  16   1       27.17       31.81      5.30 o
  -2  16   1        5.29        1.25      4.90 o
  -1  16   1        5.39        4.53      4.09 o
   0  16   1        6.07        9.53      4.73 o
   1  16   1        4.28        1.43      4.86 o
   2  16   1      153.61      144.19      5.81 o
   3  16   1       35.81       35.19      5.15 o
   4  16   1       46.10       49.47      4.64 o
   5  16   1       70.29      117.48      5.37 o
   6  16   1        9.92        8.15      4.25 o
   7  16   1      970.01     1068.12     21.00 o
   8  16   1        5.63        6.49      6.42 o
   9  16   1       41.33       67.12      8.96 o
  10  16   1        3.10        8.05      9.24 o
  11  16   1       27.94       30.56     10.55 o
  12  16   1      521.22      584.16     21.98 o
  13  16   1       20.36        8.12     14.01 o
 -13  17   1       14.21       11.42     17.80 o
 -12  17   1        3.38       -7.56     13.29 o
 -11  17   1        1.81       -7.58     11.59 o
 -10  17   1        4.77       11.07     10.84 o
  -9  17   1      133.83      132.93     10.70 o
  -8  17   1        0.95        1.77      7.61 o
  -7  17   1        5.35        3.04      5.44 o
  -6  17   1       45.02       51.03      4.75 o
  -5  17   1       56.42       66.16      4.75 o
  -4  17   1       72.11       68.39      5.61 o
  -3  17   1        2.56       -0.57      5.32 o
  -2  17   1        0.07       -4.73      4.73 o
  -1  17   1        0.91       -0.06      5.02 o
   0  17   1        1.02       -4.86      4.86 o
   1  17   1        2.22       -0.61      4.99 o
   2  17   1      240.96      255.39      7.46 o
   3  17   1       22.75       27.23      5.19 o
   4  17   1      139.74      187.25      6.54 o
   5  17   1        0.18        0.84      4.27 o
   6  17   1      169.03      172.37      6.57 o
   7  17   1       12.69       40.08      7.18 o
   8  17   1      218.93      207.93     10.58 o
   9  17   1       19.33        7.05      7.68 o
  10  17   1       15.31      -11.31     12.32 o
  11  17   1       17.46       10.80     12.59 o
  12  17   1       22.19       54.04     16.83 o
  13  17   1      155.28      178.04     16.82 o
 -13  18   1       47.93       28.05     14.03 o
 -12  18   1       16.77       27.55     13.42 o
 -11  18   1        7.03        6.58     11.90 o
 -10  18   1        8.13        6.72     11.07 o
  -9  18   1       92.53      142.54     13.07 o
  -8  18   1      146.20      110.48     10.08 o
  -7  18   1       81.48      118.87      8.72 o
  -6  18   1      275.13      214.88      9.05 o
  -5  18   1      109.34      162.32      6.74 o
  -4  18   1     2009.74     1854.70     29.84 o
  -3  18   1     1131.98      964.99     17.78 o
  -2  18   1       16.09        5.88      5.97 o
  -1  18   1      541.89      360.77      9.99 o
   0  18   1       76.48      168.74      7.25 o
   1  18   1      223.39      299.13      8.86 o
   2  18   1     3748.10     3328.50     54.18 o
   3  18   1       20.68       45.75      5.40 o
   4  18   1      521.29      533.99     11.12 o
   5  18   1       26.02       22.77      4.59 o
   6  18   1      168.08      141.96      6.76 o
   7  18   1      382.44      367.40     16.85 o
   8  18   1      131.99      173.23     15.62 o
   9  18   1       49.40       28.09      9.29 o
  10  18   1        0.72      -11.28     11.28 o
  11  18   1       29.05       44.31     13.43 o
  12  18   1       64.23       92.18     14.48 o
  13  18   1      237.47      364.28     77.88 o
 -13  19   1       13.05       57.62     18.81 o
 -12  19   1       15.96        7.13     13.13 o
 -11  19   1        5.51       14.12     12.72 o
 -10  19   1       13.37       20.64     11.60 o
  -9  19   1       24.20       19.15     11.07 o
  -8  19   1       40.84       58.81      9.57 o
  -7  19   1       38.06       64.60      8.22 o
  -6  19   1       51.96       51.32      6.78 o
  -5  19   1        4.28       -3.78      6.01 o
  -4  19   1       47.56       44.62      5.75 o
  -3  19   1       13.02        6.92      5.20 o
  -2  19   1        8.47        1.84      7.09 o
  -1  19   1        0.39       -5.40      5.40 o
   0  19   1        1.19       -5.43      5.43 o
   1  19   1        9.24       14.34      5.64 o
   2  19   1      306.59      320.47      9.29 o
   3  19   1       53.18       49.73      5.35 o
   4  19   1      120.26      164.81      6.92 o
   5  19   1       15.99       21.36      6.91 o
   6  19   1       10.57        4.94      8.37 o
   7  19   1      597.64      699.48     22.33 o
   8  19   1      484.34      456.12     17.60 o
   9  19   1       15.99       20.73     11.08 o
  10  19   1        5.66       -4.61     11.70 o
  11  19   1       11.35       14.80     12.48 o
  12  19   1       92.04       93.14     21.37 o
 -12  20   1      130.74      120.02     15.39 o
 -11  20   1       30.44       52.21     17.61 o
 -10  20   1       13.01        6.47     11.92 o
  -9  20   1      111.98      126.12     13.23 o
  -8  20   1       30.37       13.59      8.96 o
  -7  20   1       34.22       40.42      9.17 o
  -6  20   1       34.60       32.28      7.66 o
  -5  20   1        8.69        6.20      6.73 o
  -4  20   1       74.35       74.66      7.12 o
  -3  20   1        1.46       -6.89      6.89 o
  -2  20   1        5.64       -6.56      6.56 o
  -1  20   1        1.49       -5.38      5.38 o
   0  20   1        3.26       -5.28      5.28 o
   1  20   1        3.74        2.32      5.47 o
   2  20   1        2.60       -6.07      6.07 o
   3  20   1        2.10        2.37      7.14 o
   4  20   1        3.00       -4.94      8.17 o
   5  20   1       43.56       45.16      7.26 o
   6  20   1      110.64      126.05     10.48 o
   7  20   1      123.33      158.70     11.23 o
   8  20   1       51.74       50.96      9.92 o
   9  20   1       76.47       85.07     12.93 o
  10  20   1       38.87       29.11     15.57 o
  11  20   1        8.27       36.35     16.21 o
  12  20   1      296.54      394.14     23.92 o
 -12  21   1       30.49       24.40     15.17 o
 -11  21   1        8.24       27.84     14.60 o
 -10  21   1       21.06       23.27     14.44 o
  -9  21   1      142.17      103.12     15.20 o
  -8  21   1        2.33       -0.06     12.46 o
  -7  21   1       18.71       23.11     10.08 o
  -6  21   1       61.99       64.20      9.11 o
  -5  21   1      117.76      126.10      9.58 o
  -4  21   1     2122.57     1822.72     38.54 o
  -3  21   1       76.58       39.20      8.01 o
  -2  21   1      121.96      111.61      8.88 o
  -1  21   1       21.52        8.11      7.34 o
   0  21   1       16.46       -6.81      6.81 o
   1  21   1       34.93       56.04      7.88 o
   2  21   1       55.53       51.01      8.02 o
   3  21   1       25.85       77.95      8.46 o
   4  21   1       76.00      113.92      9.97 o
   5  21   1       76.72       91.12      9.57 o
   6  21   1       68.09      105.38     16.82 o
   7  21   1      243.16      277.94     15.79 o
   8  21   1      135.09      135.02     12.94 o
   9  21   1       13.38       21.40     24.48 o
  10  21   1        2.62       16.22     14.82 o
  11  21   1       15.22       -3.18     14.87 o
 -11  22   1       15.09       35.43     14.93 o
 -10  22   1       18.39      -10.65     14.23 o
  -9  22   1      481.33      530.00     26.03 o
  -8  22   1        8.57       -2.21     13.12 o
  -7  22   1        2.16        4.17      9.96 o
  -6  22   1       47.02       35.35      9.44 o
  -5  22   1       10.17        6.16      9.49 o
  -4  22   1      135.71      143.08     10.10 o
  -3  22   1        6.72       -2.47      7.84 o
  -2  22   1        2.37        7.13      7.83 o
  -1  22   1       11.38        6.83      7.58 o
   0  22   1        7.93        9.23      7.32 o
   1  22   1        2.32        5.29      7.49 o
   2  22   1        5.74       -7.44      7.44 o
   3  22   1        6.92        2.08      7.56 o
   4  22   1      141.57      133.26     10.63 o
   5  22   1       50.90       60.68     10.83 o
   6  22   1        5.42       -4.32     10.09 o
   7  22   1       72.04      106.30     12.48 o
   8  22   1      112.88      136.71     13.21 o
   9  22   1       91.51      104.70     15.97 o
  10  22   1       53.51       76.24     17.35 o
  11  22   1        7.55      -14.42     14.42 o
 -11  23   1       22.59       32.29     15.75 o
 -10  23   1       44.86       39.03     17.19 o
  -9  23   1       52.85       41.05     15.08 o
  -8  23   1       29.45       23.93     13.58 o
  -7  23   1       40.77       82.26     11.81 o
  -6  23   1        2.82       -9.91      9.91 o
  -5  23   1        5.88       -6.45      9.75 o
  -4  23   1       50.40       38.84     10.44 o
  -3  23   1       29.18       12.18      8.20 o
  -2  23   1        1.89       -7.84      7.84 o
  -1  23   1        1.15       -1.89      7.96 o
   0  23   1        6.17       -7.41      7.41 o
   1  23   1       13.78        6.65      7.86 o
   2  23   1       66.49       66.93      8.74 o
   3  23   1       16.07        7.39      9.03 o
   4  23   1       30.01       35.45      9.14 o
   5  23   1       15.50       17.79     10.49 o
   6  23   1        2.07        3.11     10.24 o
   7  23   1      155.71      146.59     13.59 o
   8  23   1       53.20       53.48     14.79 o
   9  23   1       10.94       10.38     14.40 o
  10  23   1       14.35      -13.10     26.91 o
 -10  24   1       36.15       55.56     17.79 o
  -9  24   1      224.33      172.30     20.01 o
  -8  24   1       70.07       52.73     16.58 o
  -7  24   1       64.07       79.49     12.95 o
  -6  24   1        3.27       -0.48     10.61 o
  -5  24   1        4.65       -1.75      8.96 o
  -4  24   1      935.61      917.29     28.22 o
  -3  24   1      635.26      525.49     17.41 o
  -2  24   1      240.26      595.55     18.38 o
  -1  24   1       63.83       31.43      8.74 o
   0  24   1       16.63       12.03      8.44 o
   1  24   1       38.08      103.86      9.92 o
   2  24   1     1375.13     1276.71     35.60 o
   3  24   1      133.66      121.91     10.91 o
   4  24   1      330.63      307.99     21.24 o
   5  24   1       59.58      133.44     13.25 o
   6  24   1        4.61        1.14     14.88 o
   7  24   1       48.11       38.21     11.74 o
   8  24   1       33.84       47.08     15.11 o
   9  24   1        0.87       -0.22     14.63 o
  10  24   1       24.89       58.33     17.78 o
 -10  25   1      131.85      129.31     25.23 o
  -9  25   1      111.05      118.42     17.62 o
  -8  25   1       11.25        1.36     14.24 o
  -7  25   1       20.33       23.51     13.85 o
  -6  25   1       27.28       14.68     14.88 o
  -5  25   1       31.47       44.78     11.74 o
  -4  25   1       78.14       77.65     11.81 o
  -3  25   1        7.43       -4.45     10.14 o
  -2  25   1       11.02       17.55      8.76 o
  -1  25   1        0.84       -8.24      8.24 o
   0  25   1        0.23       -8.20      8.20 o
   1  25   1        0.99       -8.19      8.19 o
   2  25   1      131.67      134.56     13.18 o
   3  25   1        2.55       26.68     14.65 o
   4  25   1       85.20       52.80     12.01 o
   5  25   1       13.38       21.26     11.74 o
   6  25   1       12.04       22.30     11.40 o
   7  25   1      230.41      268.13     21.60 o
   8  25   1       14.66       20.67     20.92 o
   9  25   1       25.87       34.43     15.80 o
  -9  26   1       88.44      120.54     17.95 o
  -8  26   1       10.78       26.29     14.80 o
  -7  26   1        8.20       -4.72     13.87 o
  -6  26   1       11.16       -4.66     11.87 o
  -5  26   1       31.50        8.72     11.69 o
  -4  26   1       74.19       56.65     11.83 o
  -3  26   1        7.11        6.21     10.88 o
  -2  26   1        3.61       -8.58      8.58 o
  -1  26   1        0.16       -6.53     12.12 o
   0  26   1        3.53       -4.52      8.61 o
   1  26   1        1.00       -9.93      9.93 o
   2  26   1       43.62       55.49     11.37 o
   3  26   1        6.88        3.04     12.62 o
   4  26   1       28.07       14.24     11.80 o
   5  26   1       81.73      120.72     13.92 o
   6  26   1       16.21        6.35     11.87 o
   7  26   1       28.54       19.36     15.15 o
   8  26   1       29.56       35.73     15.21 o
  -8  27   1        5.85       67.73     23.44 o
  -7  27   1       35.65       17.75     15.20 o
  -6  27   1      209.13      223.38     19.15 o
  -5  27   1      368.41      362.46     19.63 o
  -4  27   1     1288.72     1375.68     48.06 o
  -3  27   1     1145.87     1263.10     36.75 o
  -2  27   1       28.15       10.93     11.04 o
  -1  27   1      494.95      514.60     20.56 o
   0  27   1      283.75      186.85     14.06 o
   1  27   1       86.83       66.78     14.97 o
   2  27   1      162.32      186.46     17.53 o
   3  27   1       77.90       54.88     14.88 o
   4  27   1       20.38       54.41     13.06 o
   5  27   1       63.03       96.81     13.72 o
   6  27   1       11.95       84.58     13.99 o
   7  27   1       24.87       -1.74     18.62 o
   8  27   1        6.95       33.15     23.26 o
  -7  28   1       19.20       23.07     14.91 o
  -6  28   1       66.03       82.99     16.00 o
  -5  28   1       28.88       19.44     12.59 o
  -4  28   1       43.58       66.43     15.49 o
  -3  28   1        4.67       -0.26     14.11 o
  -2  28   1        3.36      -10.93     10.93 o
  -1  28   1        1.50      -12.73     12.73 o
   0  28   1        2.16      -10.76     10.76 o
   1  28   1        2.61      -13.00     13.00 o
   2  28   1       31.86       25.90     13.86 o
   3  28   1       27.66       39.14     14.88 o
   4  28   1       70.22       88.82     14.20 o
   5  28   1        1.40       -0.40     12.66 o
   6  28   1       20.28       30.87     12.85 o
   7  28   1        4.22       -3.89     21.23 o
  -6  29   1        3.87       21.29     14.65 o
  -5  29   1       17.01        8.83     14.45 o
  -4  29   1        0.32      -11.44     14.37 o
  -3  29   1       17.65      -20.24     23.60 o
  -2  29   1        1.66      -16.06     16.06 o
  -1  29   1        2.19       -5.10     13.72 o
   0  29   1        1.20       11.16     16.62 o
   1  29   1       23.23       19.68     14.75 o
   2  29   1       27.20       29.85     14.74 o
   3  29   1       34.21       -7.48     16.05 o
   4  29   1       19.82       21.34     13.32 o
   5  29   1        3.46       -1.87     14.11 o
   6  29   1        9.78      -21.35     30.97 o
  -5  30   1      160.60      237.24     40.59 o
  -4  30   1        0.65       -7.08     19.63 o
  -3  30   1      784.65      860.19     50.26 o
  -2  30   1       64.47      148.87     25.19 o
  -1  30   1      646.35      686.77     31.46 o
   0  30   1      100.87      361.89     32.49 o
   1  30   1     1121.69     1021.27     56.43 o
   2  30   1      346.56      320.53     22.18 o
   3  30   1      256.07      259.97     20.83 o
   4  30   1      123.19      174.90     16.58 o
  -2  31   1        1.16       -8.81     19.61 o
   0  31   1        2.17      -11.43     20.11 o
   1  31   1       18.54       27.91     21.46 o
   2  31   1       19.23      -17.14     32.47 o
 -16   0   2        1.63        8.73     17.54 o
 -15   0   2       42.37       39.46     17.12 o
 -14   0   2       10.99       18.69     15.36 o
 -13   0   2        6.13        9.14     14.11 o
 -12   0   2      141.43      151.74     14.24 o
 -11   0   2       75.56       75.67     14.13 o
 -10   0   2        2.00       14.70     10.26 o
  -9   0   2       24.07        5.35     13.60 o
  -8   0   2       17.09        5.66      6.75 o
  -7   0   2       19.08       17.97      6.07 o
  -6   0   2     6562.46     5379.11    123.63 o
  -5   0   2      143.71      190.76      7.43 o
  -4   0   2       24.34       57.05      4.25 o
  -3   0   2        1.44       -0.86      3.64 o
  -2   0   2     2150.13     2095.90     42.18 o
  -1   0   2        3.41        8.87      2.60 o
   0   0   2    15616.32     9603.00    373.55 o
   1   0   2      306.87      283.63      9.40 o
   2   0   2      538.68      535.58     11.46 o
   3   0   2      240.82      324.08      7.41 o
   4   0   2      303.60      269.13      8.51 o
   5   0   2        6.58        3.86      2.32 o
   6   0   2      892.35      955.29     35.51 o
   7   0   2      133.14       86.89      7.86 o
   8   0   2        2.75       25.00      8.36 o
   9   0   2       11.50       -9.30      9.30 o
  10   0   2      513.93      767.64     27.29 o
  11   0   2      232.11      175.53     14.84 o
  12   0   2        4.26        3.29     13.26 o
  13   0   2        1.38        8.97     16.57 o
  14   0   2      156.17      206.16     20.27 o
  15   0   2      101.41      159.32     26.45 o
 -16   1   2        7.19      -15.71     15.71 o
 -15   1   2       37.83       30.44     12.05 o
 -14   1   2       90.21       73.36     12.15 o
 -13   1   2        6.71       22.20     10.52 o
 -12   1   2        7.42       18.75      8.93 o
 -11   1   2       42.64       21.26      8.10 o
 -10   1   2        1.31        1.31      6.42 o
  -9   1   2      183.33      184.34      8.90 o
  -8   1   2        1.08        0.32      4.97 o
  -7   1   2       73.41      103.59      5.21 o
  -6   1   2      438.44      459.89     10.21 o
  -5   1   2        2.40        0.83      3.01 o
  -4   1   2        0.47       -2.17      2.17 o
  -3   1   2        0.80       -2.32      2.32 o
  -2   1   2        1.14        0.03      1.55 o
  -1   1   2        2.69        0.23      0.57 o
   1   1   2      109.46       63.34      1.95 o
   2   1   2       79.08       33.82      2.01 o
   3   1   2       92.12       95.63      2.45 o
   4   1   2       14.58        2.20      2.05 o
   5   1   2       88.86       79.06      3.86 o
   6   1   2     1772.76     1618.31     24.26 o
   7   1   2      103.33      116.22      4.53 o
   8   1   2       11.19        9.85      4.15 o
   9   1   2        6.32        0.15      7.16 o
  10   1   2     1341.02     1302.70     31.41 o
  11   1   2      156.45      147.80      8.85 o
  12   1   2        0.96       -9.01      9.01 o
  13   1   2        5.33       -2.02      9.73 o
  14   1   2       36.98       48.38     11.66 o
  15   1   2       35.33       48.50     12.72 o
 -16   2   2       54.53       58.12     13.35 o
 -15   2   2       13.78       19.93     11.77 o
 -14   2   2       21.75       12.38     11.83 o
 -13   2   2       95.37       89.11     11.42 o
 -12   2   2      165.75      146.72     10.77 o
 -11   2   2      365.31      363.12     13.71 o
 -10   2   2       12.06       11.06      6.19 o
  -9   2   2       61.55       48.81      6.93 o
  -8   2   2      291.31      272.79      9.98 o
  -7   2   2       38.91       31.85      4.25 o
  -6   2   2     1516.45     1553.50     24.55 o
  -5   2   2      313.80      370.55      7.62 o
  -4   2   2       46.58       56.67      2.63 o
  -3   2   2        1.13       -1.37      2.14 o
  -2   2   2      162.02       81.30      2.23 o
  -1   2   2       95.61       76.73      1.86 o
   0   2   2      352.50      115.65      3.65 o
   1   2   2      553.06      565.34      7.94 o
   2   2   2     2370.86     2055.35     24.09 o
   3   2   2     2830.87     2833.15     35.46 o
   4   2   2      847.72      683.34     10.98 o
   5   2   2       55.57       26.55      2.94 o
   6   2   2       30.97       42.54      4.38 o
   7   2   2      128.45      179.72      5.23 o
   8   2   2        3.29       -1.87      4.04 o
   9   2   2       58.60       83.39      8.45 o
  10   2   2       55.60       76.78     14.30 o
  11   2   2       12.89       12.56      7.00 o
  12   2   2        3.43        6.63      9.29 o
  13   2   2       12.09       31.52     10.20 o
  14   2   2       12.25       42.58     11.50 o
  15   2   2       98.43      164.41     14.41 o
 -16   3   2       57.21       77.58     13.47 o
 -15   3   2       24.78       37.31     12.34 o
 -14   3   2       24.34       39.08     11.51 o
 -13   3   2      259.29      243.31     14.03 o
 -12   3   2       36.38       47.66      9.47 o
 -11   3   2      172.05      139.82      9.89 o
 -10   3   2        7.34        5.02      6.20 o
  -9   3   2      999.23     1129.27     25.63 o
  -8   3   2     1094.10      934.03     18.42 o
  -7   3   2      589.88     1027.47     17.90 o
  -6   3   2     5679.25     6995.10    104.57 o
  -5   3   2     2024.57     2568.36     39.79 o
  -4   3   2     6741.65     6338.01     82.55 o
  -3   3   2    13785.56    13192.74    167.11 o
  -1   3   2    19981.62    17869.47    214.73 o
   0   3   2     5520.08     4438.21     53.06 o
   1   3   2     8151.97     6721.33     76.96 o
   2   3   2    14599.68    12146.80    140.29 o
   3   3   2    17682.62    15230.36    184.60 o
   4   3   2     1223.47     1176.78     17.99 o
   5   3   2     1129.89      878.38     13.86 o
   6   3   2      472.19      457.84      7.92 o
   7   3   2      305.36      304.10      6.70 o
   8   3   2       20.42       18.92      4.10 o
   9   3   2      154.10      245.03      9.95 o
  10   3   2      408.57      674.75     28.53 o
  11   3   2       63.05       62.45     11.05 o
  12   3   2       62.33       59.04     10.12 o
  13   3   2       24.38       19.60     10.21 o
  14   3   2       71.06       41.91     11.34 o
  15   3   2       86.77      145.19     14.31 o
 -16   4   2       27.52       16.00     12.71 o
 -15   4   2       22.47       20.81     11.69 o
 -14   4   2      102.36       78.69     11.78 o
 -13   4   2      274.08      335.61     18.09 o
 -12   4   2       60.21       41.60     10.08 o
 -11   4   2       89.23       95.40      9.09 o
 -10   4   2        3.24        1.88      6.42 o
  -9   4   2      891.44      930.28     20.90 o
  -8   4   2      403.50      383.49     11.43 o
  -7   4   2      985.62      941.41     16.73 o
  -6   4   2      634.41      598.41     11.54 o
  -5   4   2       88.87       63.44      3.27 o
  -4   4   2      199.89      197.16      4.51 o
  -3   4   2       36.69       54.01      2.34 o
  -2   4   2       76.84       -2.13      2.13 o
  -1   4   2      158.45      112.54      2.54 o
   0   4   2      336.67      278.89      4.70 o
   1   4   2      470.19      482.91      6.17 o
   2   4   2     1586.11     1249.08     15.16 o
   3   4   2     4495.04     4324.01     56.82 o
   4   4   2       27.41       43.03      2.88 o
   5   4   2      294.20      347.44      6.65 o
   6   4   2      265.06      233.47      5.61 o
   7   4   2        7.18       23.34      3.48 o
   8   4   2        8.45        4.36      4.25 o
   9   4   2      291.55      364.87     12.05 o
  10   4   2      992.85     1074.44     24.80 o
  11   4   2       14.48        0.06      7.03 o
  12   4   2      102.64      106.51     11.56 o
  13   4   2        1.63       11.95     12.25 o
  14   4   2        2.38       28.46     11.53 o
  15   4   2      146.29      264.36     16.61 o
 -16   5   2       32.73       20.31     12.78 o
 -15   5   2       21.37        8.02     11.60 o
 -14   5   2       30.36       31.32     11.28 o
 -13   5   2      203.34      181.66     12.78 o
 -12   5   2       73.16       88.87     13.34 o
 -11   5   2      168.73      128.18      8.71 o
 -10   5   2       37.31       33.04      6.09 o
  -9   5   2      179.52      171.64      7.49 o
  -8   5   2       23.46       25.31      5.67 o
  -7   5   2     1321.52     1578.59     27.01 o
  -6   5   2      303.90      291.53      6.98 o
  -5   5   2       48.38       80.31      4.00 o
  -4   5   2       25.28       23.76      2.40 o
  -3   5   2       85.41       91.16      2.86 o
  -2   5   2       14.42       -2.17      2.17 o
  -1   5   2       21.96       15.11      2.13 o
   0   5   2      266.93      266.34      4.20 o
   1   5   2       64.27       84.81      2.09 o
   2   5   2        5.64        6.58      1.57 o
   3   5   2     1875.10     1904.27     30.80 o
   4   5   2     2204.95     2142.75     29.66 o
   5   5   2     1589.94     1598.42     23.12 o
   6   5   2       92.39      111.08      3.96 o
   7   5   2      433.57      527.96      9.65 o
   8   5   2       85.77       54.93      4.14 o
   9   5   2       35.65       19.23      6.84 o
  10   5   2      775.24      704.78     18.24 o
  11   5   2       81.85       89.39      8.18 o
  12   5   2       11.19       10.92      9.48 o
  13   5   2        1.32       -9.72      9.72 o
  14   5   2       51.18       37.85     11.82 o
  15   5   2       82.78      144.44     14.44 o
 -16   6   2       56.88       75.13     13.68 o
 -15   6   2       23.24       16.95     11.95 o
 -14   6   2       46.32       33.27     11.15 o
 -13   6   2       40.87       40.65     10.39 o
 -12   6   2       72.01      105.66     11.14 o
 -11   6   2        8.62       -6.65      7.18 o
 -10   6   2       83.96       81.02      6.44 o
  -9   6   2      112.94      204.71      8.12 o
  -8   6   2      305.78      334.73     10.15 o
  -7   6   2     7038.58     6586.34    101.67 o
  -6   6   2      828.91     1049.34     16.99 o
  -5   6   2     2435.46     2859.69     39.60 o
  -4   6   2        2.30       10.39      2.69 o
  -3   6   2     7826.91     7805.28     95.54 o
  -2   6   2   298799.41   287681.59   6284.77 o
  -1   6   2     3191.36     3659.20     45.08 o
   0   6   2     8852.23     7793.85     88.99 o
   1   6   2     1301.24     1258.88     14.65 o
   2   6   2       34.58      107.24      2.97 o
   3   6   2     2324.93     2380.20     30.12 o
   4   6   2     6074.27     5142.05     67.92 o
   5   6   2      763.78      992.24     14.30 o
   6   6   2      119.14      138.11      4.34 o
   7   6   2      129.01      209.87      6.25 o
   8   6   2       25.32       58.94      4.69 o
   9   6   2      149.19      202.73     12.53 o
  10   6   2      380.86      314.86     11.38 o
  11   6   2      129.36      181.74      9.57 o
  12   6   2       45.86       49.40     10.19 o
  13   6   2       20.42       -2.67     10.15 o
  14   6   2       60.64       97.45     12.90 o
  15   6   2      242.00      332.61     28.61 o
 -16   7   2       45.22       45.37     13.10 o
 -15   7   2       10.41       12.13     11.93 o
 -14   7   2       62.44       71.22     12.13 o
 -13   7   2       55.01       40.18     10.60 o
 -12   7   2       48.12       44.69     10.20 o
 -11   7   2       17.63       -7.32      7.32 o
 -10   7   2      104.69      112.10      6.89 o
  -9   7   2       15.08        3.72      5.69 o
  -8   7   2      177.44      178.18      6.65 o
  -7   7   2     1299.58     1295.05     23.87 o
  -6   7   2       46.27       62.34      3.89 o
  -5   7   2       35.01       71.47      3.87 o
  -4   7   2       34.83       51.13      3.41 o
  -3   7   2      198.77      189.38      4.41 o
  -2   7   2       27.88       19.49      2.27 o
  -1   7   2       46.91       31.45      1.96 o
   0   7   2      416.42      393.56      5.53 o
   1   7   2       18.85       39.29      2.13 o
   2   7   2       39.64       25.90      2.09 o
   3   7   2      171.87      109.81      3.12 o
   4   7   2     1428.80     1465.58     19.60 o
   5   7   2       88.07       70.95      3.36 o
   6   7   2      106.82      112.84      4.28 o
   7   7   2      105.58      138.80      4.85 o
   8   7   2       51.04       88.54      4.89 o
   9   7   2       24.80       42.50      6.57 o
  10   7   2        3.75       -3.66      7.12 o
  11   7   2      257.80      225.09     10.56 o
  12   7   2       72.75       87.79     11.09 o
  13   7   2       28.42       30.24     11.09 o
  14   7   2       85.34       61.72     12.40 o
  15   7   2      107.18      185.87     18.16 o
 -16   8   2        1.99       10.55     16.10 o
 -15   8   2      129.62      161.18     14.58 o
 -14   8   2        6.45       -7.71     10.95 o
 -13   8   2        0.50       -0.94     10.23 o
 -12   8   2      115.42      109.58     11.40 o
 -11   8   2       57.89       39.57      8.08 o
 -10   8   2        6.36       -1.95      6.50 o
  -9   8   2       78.88       96.81      6.81 o
  -8   8   2      124.90      143.79      6.36 o
  -7   8   2        3.13       13.48      4.25 o
  -6   8   2       65.09       62.90      4.49 o
  -5   8   2      421.07      516.84      9.83 o
  -4   8   2      136.54      154.00      4.82 o
  -3   8   2       53.20       35.82      3.32 o
  -2   8   2       15.42       11.86      2.51 o
  -1   8   2        5.76        3.02      2.30 o
   0   8   2       71.41       78.02      2.60 o
   1   8   2      355.74      388.54      6.37 o
   2   8   2      129.89      165.01      3.57 o
   3   8   2      659.41      588.02      8.49 o
   4   8   2      337.61      403.14      7.44 o
   5   8   2      503.43      557.72      9.08 o
   6   8   2       64.31      104.92      4.37 o
   7   8   2       95.70      113.33      4.91 o
   8   8   2       49.79       68.12      5.48 o
   9   8   2       47.36       27.77      6.34 o
  10   8   2       13.58       20.69      6.81 o
  11   8   2      176.97      191.88     10.09 o
  12   8   2      131.60      156.04     12.73 o
  13   8   2       41.44       27.47     11.08 o
  14   8   2        0.03        1.18     11.20 o
  15   8   2        7.43       44.51     17.65 o
 -15   9   2       82.42      127.39     14.03 o
 -14   9   2        5.02       21.83     17.64 o
 -13   9   2        0.77       -6.73     10.30 o
 -12   9   2        6.90        8.35      9.68 o
 -11   9   2      114.06       68.08      9.29 o
 -10   9   2       33.00       56.42      7.13 o
  -9   9   2      131.89       86.28      6.70 o
  -8   9   2      353.43      381.84      9.95 o
  -7   9   2      290.71      314.72      8.59 o
  -6   9   2      699.58      624.73     11.97 o
  -5   9   2     2298.28     2869.62     44.88 o
  -4   9   2    14534.73    13007.53    197.72 o
  -3   9   2     9023.53     9182.28    143.23 o
  -2   9   2     3541.82     3464.10     55.31 o
  -1   9   2      325.15      545.55      8.98 o
   0   9   2     2626.53     1897.77     25.91 o
   1   9   2     4205.52     4021.17     52.31 o
   2   9   2      775.91      807.29     11.19 o
   3   9   2      811.16      721.82     10.11 o
   4   9   2       57.97      332.77      6.28 o
   5   9   2      264.50      420.19      7.78 o
   6   9   2      480.11      596.78     13.20 o
   7   9   2       30.76       53.11      4.52 o
   8   9   2       94.43       93.11      6.22 o
   9   9   2       27.87       16.67      6.52 o
  10   9   2      182.81      190.62      9.14 o
  11   9   2      481.58      580.24     18.14 o
  12   9   2      179.47      262.10     17.37 o
  13   9   2        1.70       53.28     11.50 o
  14   9   2       18.48       21.45     12.46 o
  15   9   2      326.65      359.12     31.55 o
 -15  10   2       49.64       85.58     14.16 o
 -14  10   2       61.01       66.98     12.54 o
 -13  10   2       10.92       -8.59     10.27 o
 -12  10   2        9.38       -1.01      9.21 o
 -11  10   2       14.51       20.14      9.44 o
 -10  10   2        7.62       12.25      7.50 o
  -9  10   2      114.63      137.93      7.38 o
  -8  10   2       80.68       97.47      6.17 o
  -7  10   2        1.07        7.42      4.50 o
  -6  10   2       53.45       58.42      4.46 o
  -5  10   2       68.00       93.07      4.44 o
  -4  10   2      436.46      461.57      9.11 o
  -3  10   2      131.26      101.88      4.27 o
  -2  10   2        4.68       13.61      3.58 o
  -1  10   2        0.03       -3.03      3.03 o
   0  10   2      138.07      155.75      4.06 o
   1  10   2      540.17      547.45      8.62 o
   2  10   2       70.91       99.12      3.25 o
   3  10   2      353.80      245.86      4.96 o
   4  10   2        4.51        9.75      2.87 o
   5  10   2       32.23       25.21      3.32 o
   6  10   2     1263.34     1563.28     21.51 o
   7  10   2      136.31      147.69      5.29 o
   8  10   2       19.00        8.71      5.91 o
   9  10   2       41.54       45.05      6.74 o
  10  10   2      205.14      267.52     10.38 o
  11  10   2      636.37      674.21     18.73 o
  12  10   2      170.52      158.46     12.55 o
  13  10   2        7.01       12.52     11.03 o
  14  10   2       34.25       28.57     12.20 o
 -15  11   2      253.85      328.99     23.31 o
 -14  11   2        2.75       14.13     12.10 o
 -13  11   2       32.09       51.55     11.34 o
 -12  11   2        1.24       11.29      9.54 o
 -11  11   2       94.90       66.05     10.02 o
 -10  11   2       12.71       11.82      7.70 o
  -9  11   2      162.78      173.51      7.10 o
  -8  11   2       27.33       20.47      5.37 o
  -7  11   2      164.79      172.24      6.47 o
  -6  11   2       91.41       65.50      4.85 o
  -5  11   2       18.22        7.22      3.58 o
  -4  11   2       11.05       16.87      3.48 o
  -3  11   2        5.16       -0.82      3.19 o
  -2  11   2        6.23       -1.41      3.66 o
  -1  11   2        0.46       -0.82      3.66 o
   0  11   2        5.40        3.27      2.94 o
   1  11   2       63.68       72.87      3.44 o
   2  11   2      245.01      290.28      5.71 o
   3  11   2      320.95      415.86      7.01 o
   4  11   2        3.26        3.17      2.99 o
   5  11   2       91.81       82.35      3.92 o
   6  11   2      136.41      182.12      6.15 o
   7  11   2       37.79       26.30      4.44 o
   8  11   2      273.96      264.35      9.22 o
   9  11   2      231.55      220.92      9.08 o
  10  11   2       85.76       65.94      7.36 o
  11  11   2       73.41      101.44     10.18 o
  12  11   2       63.32       59.00     11.38 o
  13  11   2      343.60      373.41     17.36 o
  14  11   2       35.37       47.30     12.41 o
 -15  12   2      104.36      232.57     16.38 o
 -14  12   2      157.98      152.28     14.04 o
 -13  12   2        8.01       12.30     11.05 o
 -12  12   2        1.67        9.40      9.68 o
 -11  12   2       47.54       18.99     10.56 o
 -10  12   2       31.28        5.76      8.48 o
  -9  12   2      135.76      137.37      6.78 o
  -8  12   2       11.76       19.21      5.72 o
  -7  12   2      344.13      333.41      8.74 o
  -6  12   2      166.97      121.57      5.68 o
  -5  12   2     1783.70     1112.87     17.98 o
  -4  12   2     1990.04     1724.22     27.02 o
  -3  12   2      876.34     1607.55     25.85 o
  -2  12   2    24023.44    22908.15    354.43 o
  -1  12   2     1187.76     1166.84     20.02 o
   0  12   2      134.29      168.31      5.05 o
   1  12   2     2386.09     1968.83     28.02 o
   2  12   2     1620.14     1819.34     26.08 o
   3  12   2     2574.80     2738.35     36.88 o
   4  12   2       17.16      108.73      4.55 o
   5  12   2       89.35       45.33      4.00 o
   6  12   2      831.22     1225.10     23.48 o
   7  12   2      169.91      224.25      6.94 o
   8  12   2      315.23      265.77     11.60 o
   9  12   2      310.59      270.94     10.75 o
  10  12   2      161.25      186.14      9.44 o
  11  12   2      160.63      198.16     11.71 o
  12  12   2      343.27      405.65     19.25 o
  13  12   2      231.70      240.27     15.04 o
  14  12   2      117.49      103.38     13.40 o
 -15  13   2       43.11       97.33     16.50 o
 -14  13   2      258.58      393.25     18.84 o
 -13  13   2       35.09       37.37     12.25 o
 -12  13   2        5.60       14.56     10.28 o
 -11  13   2        4.62        5.89      9.54 o
 -10  13   2        2.78       -6.99      8.59 o
  -9  13   2      121.02      114.02      9.17 o
  -8  13   2       23.34       10.23      4.99 o
  -7  13   2       59.17       59.48      5.35 o
  -6  13   2       66.29       61.06      5.07 o
  -5  13   2       32.34       28.48      4.39 o
  -4  13   2       44.50       41.99      4.11 o
  -3  13   2        7.00        9.01      4.28 o
  -2  13   2        2.65       -3.93      3.93 o
  -1  13   2        5.54       -2.67      4.04 o
   0  13   2        0.97        2.14      3.39 o
   1  13   2      232.40      290.83      6.70 o
   2  13   2       78.55       90.76      4.30 o
   3  13   2      256.33      320.13      6.81 o
   4  13   2       25.98        9.39      3.62 o
   5  13   2       20.10        7.28      3.88 o
   6  13   2      884.11     1100.73     17.06 o
   7  13   2      407.25      433.56     10.32 o
   8  13   2       98.00      114.50      6.74 o
   9  13   2       53.25       70.74      7.29 o
  10  13   2       94.91       83.32      8.68 o
  11  13   2      286.55      327.44     15.38 o
  12  13   2      523.26      550.95     21.12 o
  13  13   2       18.71       19.44     11.58 o
  14  13   2       65.05       82.88     14.98 o
 -14  14   2       79.04      109.87     14.56 o
 -13  14   2      245.87      252.73     15.53 o
 -12  14   2        8.63        2.74     10.15 o
 -11  14   2       42.57       28.57      9.55 o
 -10  14   2       41.72       50.73      9.45 o
  -9  14   2       30.10        7.66      6.72 o
  -8  14   2      247.75      262.13      7.95 o
  -7  14   2       41.30       40.70      5.17 o
  -6  14   2       61.76       61.90      5.32 o
  -5  14   2        2.78       -2.94      4.32 o
  -4  14   2        1.23        1.73      3.93 o
  -3  14   2        1.08       -4.42      4.60 o
  -2  14   2       16.63       36.64      4.85 o
  -1  14   2       12.10        4.35      4.33 o
   0  14   2       19.17       21.95      3.83 o
   1  14   2       74.60       58.68      3.77 o
   2  14   2      262.04      265.85      6.77 o
   3  14   2      923.01      964.80     16.52 o
   4  14   2        0.75       -1.20      3.89 o
   5  14   2        0.83       -4.21      4.21 o
   6  14   2       54.32       60.10      4.86 o
   7  14   2       50.42       51.18      5.81 o
   8  14   2      459.87      437.12     11.64 o
   9  14   2      556.16      557.94     15.37 o
  10  14   2        9.83        4.30      8.03 o
  11  14   2       33.63       45.03     10.98 o
  12  14   2      125.60      159.04     13.70 o
  13  14   2        0.13       -7.44     11.40 o
  14  14   2       75.10      128.89     23.45 o
 -14  15   2        8.13      145.06     23.95 o
 -13  15   2      209.76      253.64     15.69 o
 -12  15   2       23.05        6.51     10.28 o
 -11  15   2        7.16       13.77      9.39 o
 -10  15   2       41.46       52.71      9.72 o
  -9  15   2       13.10       14.79      7.22 o
  -8  15   2      356.66      336.09      9.56 o
  -7  15   2       45.91       44.15      5.24 o
  -6  15   2       86.77      115.84      5.92 o
  -5  15   2      240.29      179.79      6.33 o
  -4  15   2       42.46       43.23      4.47 o
  -3  15   2       52.34      147.03      6.35 o
  -2  15   2     4249.56     4380.81     69.87 o
  -1  15   2      476.24      384.83      9.06 o
   0  15   2      479.31      633.70     12.23 o
   1  15   2     1026.28     1009.33     17.64 o
   2  15   2     1330.78     1387.98     23.01 o
   3  15   2     1218.17      958.64     16.68 o
   4  15   2       13.01       34.64      4.42 o
   5  15   2       47.32      101.93      5.19 o
   6  15   2      166.90      208.35      6.68 o
   7  15   2      104.48      113.91      6.76 o
   8  15   2      147.65      240.81     11.14 o
   9  15   2       94.45      161.30     10.22 o
  10  15   2        7.07       21.21      8.19 o
  11  15   2      194.29      183.22     14.52 o
  12  15   2       91.91       74.17     11.96 o
  13  15   2       54.26       47.87     12.33 o
 -14  16   2       23.83       51.22     14.77 o
 -13  16   2      134.97      151.79     17.10 o
 -12  16   2       26.37        9.23     10.69 o
 -11  16   2        3.61        5.77      9.61 o
 -10  16   2       13.98       -3.55     10.80 o
  -9  16   2        1.09       -4.84      8.45 o
  -8  16   2       27.15        8.84      6.16 o
  -7  16   2       23.18       17.92      5.05 o
  -6  16   2        2.61        4.17      4.39 o
  -5  16   2        8.60        6.31      4.75 o
  -4  16   2       17.58       18.23      5.47 o
  -3  16   2       16.62       14.37      5.34 o
  -2  16   2        8.56        8.35      4.91 o
  -1  16   2       17.51       12.89      4.40 o
   0  16   2       12.63       23.54      4.37 o
   1  16   2       57.67       65.19      4.71 o
   2  16   2      163.30      208.42      6.73 o
   3  16   2       41.09       16.92      4.92 o
   4  16   2       12.29       20.23      4.52 o
   5  16   2       13.44       12.04      4.40 o
   6  16   2       39.12       44.33      5.19 o
   7  16   2        3.73        5.36      5.65 o
   8  16   2      280.41      315.84     11.05 o
   9  16   2       10.37        7.34      7.64 o
  10  16   2        6.32        4.89      9.27 o
  11  16   2       46.73       34.39     10.89 o
  12  16   2       44.76       77.38     12.22 o
  13  16   2       43.20       67.01     20.42 o
 -14  17   2      239.13      310.48     31.32 o
 -13  17   2       54.98       36.21     14.22 o
 -12  17   2        0.61      -12.70     12.70 o
 -11  17   2       23.90       22.08     12.26 o
 -10  17   2      198.69      179.79     14.21 o
  -9  17   2       11.08        3.38      8.40 o
  -8  17   2      112.65      139.32      8.15 o
  -7  17   2        1.33       -1.60      5.58 o
  -6  17   2       56.31       63.00      5.25 o
  -5  17   2       38.94       43.89      4.86 o
  -4  17   2      128.93      137.95      7.32 o
  -3  17   2        1.42       -4.75      5.35 o
  -2  17   2        0.72       -0.34      5.28 o
  -1  17   2        0.52       -4.45      4.45 o
   0  17   2       63.22       49.37      5.46 o
   1  17   2        1.59       -5.22      5.22 o
   2  17   2       21.71       22.33      4.93 o
   3  17   2      128.10      157.13      6.48 o
   4  17   2        6.15       -2.73      4.61 o
   5  17   2      165.85      172.95      6.05 o
   6  17   2      306.32      321.47      8.92 o
   7  17   2      145.94      164.16      7.97 o
   8  17   2      183.04      201.97     10.64 o
   9  17   2       33.02       17.68      7.88 o
  10  17   2        5.89       -0.31      9.56 o
  11  17   2        1.37        5.86     12.45 o
  12  17   2       85.46      126.15     18.27 o
  13  17   2       86.24       77.33     19.42 o
 -13  18   2        8.95       46.40     13.98 o
 -12  18   2        6.77       10.06     14.15 o
 -11  18   2       20.51       28.23     12.21 o
 -10  18   2      210.92      235.35     17.68 o
  -9  18   2       45.40       56.73     11.35 o
  -8  18   2      141.93      181.40     10.14 o
  -7  18   2       64.58       42.69      6.67 o
  -6  18   2      332.87      329.06     11.52 o
  -5  18   2     1955.82     1509.38     26.16 o
  -4  18   2     7010.24     6341.32    100.69 o
  -3  18   2     1753.77     1492.91     26.46 o
  -2  18   2       24.50       31.73      5.76 o
  -1  18   2      146.81      134.49      6.77 o
   0  18   2     1512.02     1342.75     24.07 o
   1  18   2       53.82       -4.01      5.37 o
   2  18   2      306.82      456.90     12.04 o
   3  18   2      388.68      379.43      9.40 o
   4  18   2       16.83        0.18      4.57 o
   5  18   2      331.79      309.31      8.86 o
   6  18   2      239.99      344.01     12.27 o
   7  18   2       27.11      283.08     18.13 o
   8  18   2       28.77       22.33      8.79 o
   9  18   2        4.38        5.92      9.26 o
  10  18   2        2.91        4.03     11.28 o
  11  18   2      113.90       90.64     14.09 o
  12  18   2      240.82      306.33     19.20 o
 -13  19   2       36.50       28.22     14.11 o
 -12  19   2       12.97       14.90     17.28 o
 -11  19   2       19.83        7.50     12.52 o
 -10  19   2       61.39       77.07     12.74 o
  -9  19   2       16.49       27.99     10.88 o
  -8  19   2       25.67       36.15      8.97 o
  -7  19   2        0.12        4.79      7.28 o
  -6  19   2       35.36       25.53      6.56 o
  -5  19   2       74.99       73.57      8.29 o
  -4  19   2      135.02      116.82      7.84 o
  -3  19   2        3.84       -6.52      6.52 o
  -2  19   2        0.59       -5.36      5.36 o
  -1  19   2        0.73       -5.21      5.21 o
   0  19   2       69.70       82.44      6.06 o
   1  19   2       70.91       80.55      6.44 o
   2  19   2       27.83       52.62      5.82 o
   3  19   2       55.55       38.10      5.22 o
   4  19   2        4.45        4.19      4.93 o
   5  19   2      128.57      153.37      7.73 o
   6  19   2      748.44      766.75     27.80 o
   7  19   2      193.87      172.04     11.68 o
   8  19   2        4.03        8.47      8.79 o
   9  19   2        7.94        4.18     10.24 o
  10  19   2       11.59       -0.55     11.94 o
  11  19   2      171.65      185.14     16.07 o
  12  19   2      284.19      341.55     19.89 o
 -12  20   2       73.82       90.90     14.87 o
 -11  20   2      128.67      181.50     17.64 o
 -10  20   2      154.12      184.68     15.18 o
  -9  20   2        2.14      -10.40     10.40 o
  -8  20   2        1.68        8.96     10.39 o
  -7  20   2       21.84       33.96      7.85 o
  -6  20   2       44.03       61.44      7.32 o
  -5  20   2      144.36      141.54      8.85 o
  -4  20   2       18.58       15.14      6.77 o
  -3  20   2        1.17       -6.05      6.05 o
  -2  20   2        3.27       -6.70      6.70 o
  -1  20   2        0.64       -5.54      5.54 o
   0  20   2        9.12        6.77      5.46 o
   1  20   2      290.54      331.10     10.52 o
   2  20   2      213.59      209.28      8.82 o
   3  20   2       17.25        6.41      6.72 o
   4  20   2       10.76       15.14      7.46 o
   5  20   2       82.21      100.12     14.94 o
   6  20   2       69.72       88.49     10.12 o
   7  20   2       49.53       72.56     10.06 o
   8  20   2       11.84        0.75      8.94 o
   9  20   2        0.28       -3.95     11.37 o
  10  20   2        0.57        0.59     12.10 o
  11  20   2        4.53        0.28     15.15 o
 -12  21   2       15.14       68.84     16.24 o
 -11  21   2      113.48      133.43     17.09 o
 -10  21   2       95.70      155.72     17.02 o
  -9  21   2       19.50       33.75     18.23 o
  -8  21   2        7.01       14.59     10.86 o
  -7  21   2      102.24      118.60     10.14 o
  -6  21   2      582.97      697.11     21.21 o
  -5  21   2     3116.97     3195.19     67.01 o
  -4  21   2     3342.73     3314.02     69.15 o
  -3  21   2       94.92       73.24      8.40 o
  -2  21   2      378.57      326.90     12.15 o
  -1  21   2      123.01       65.20      8.11 o
   0  21   2      262.72      174.93      9.52 o
   1  21   2     1994.29     1906.51     41.73 o
   2  21   2     1087.11     1179.33     27.87 o
   3  21   2       47.39       52.42      7.75 o
   4  21   2        9.85       69.58      8.67 o
   5  21   2       13.45       -6.54      8.91 o
   6  21   2      208.02      165.07     13.27 o
   7  21   2       96.48       24.92     11.84 o
   8  21   2        0.74       38.69     10.96 o
   9  21   2        9.78      -13.00     13.00 o
  10  21   2       43.31       16.46     14.12 o
  11  21   2       54.48       83.05     16.14 o
 -11  22   2      122.84      120.05     17.18 o
 -10  22   2        5.51      -15.84     15.84 o
  -9  22   2       35.61       29.54     14.09 o
  -8  22   2        1.23      -12.48     12.48 o
  -7  22   2        9.94        5.26      9.77 o
  -6  22   2       85.39      108.14     10.26 o
  -5  22   2       43.24       38.85      8.86 o
  -4  22   2       33.00       51.76      8.75 o
  -3  22   2        2.97       -1.14      7.68 o
  -2  22   2        7.89        8.06      7.83 o
  -1  22   2       15.43        7.67      7.63 o
   0  22   2       16.06        0.42      7.34 o
   1  22   2      226.95      268.36     11.50 o
   2  22   2      246.51      283.82     11.63 o
   3  22   2      113.31      126.41     10.35 o
   4  22   2        1.63       -0.50      9.27 o
   5  22   2        0.86       -9.57      9.57 o
   6  22   2       83.05       93.18     11.91 o
   7  22   2       84.24      108.49     12.61 o
   8  22   2        1.16       -3.08     10.20 o
   9  22   2        2.14      -16.72     16.96 o
  10  22   2       32.73       16.65     14.81 o
  11  22   2       60.05      105.52     24.51 o
 -11  23   2       89.37      112.19     17.13 o
 -10  23   2       47.39       39.04     15.37 o
  -9  23   2        4.81      -14.03     14.03 o
  -8  23   2       24.71       14.69     13.49 o
  -7  23   2       26.27       -2.10     12.93 o
  -6  23   2        4.50       -7.35     10.97 o
  -5  23   2       69.88       78.40     11.20 o
  -4  23   2        3.13       -8.16      8.16 o
  -3  23   2        3.59       -8.04      8.04 o
  -2  23   2        0.37       -7.89      7.89 o
  -1  23   2        3.67       -7.69      7.69 o
   0  23   2        7.16       -7.73      7.73 o
   1  23   2        7.83       -3.06      8.37 o
   2  23   2       13.85        1.54      8.88 o
   3  23   2       63.07       76.54      9.89 o
   4  23   2       18.27        3.48      9.63 o
   5  23   2       29.83       22.42     10.90 o
   6  23   2       47.34       32.87     11.10 o
   7  23   2       89.79       88.66     12.70 o
   8  23   2       13.13       -5.08     16.72 o
   9  23   2       10.49       16.54     14.59 o
  10  23   2       17.76       14.02     15.23 o
 -10  24   2       65.11       98.23     16.79 o
  -9  24   2        7.90       65.33     15.66 o
  -8  24   2       24.38       46.85     17.66 o
  -7  24   2       22.69       21.51     13.55 o
  -6  24   2       20.16      121.62     14.54 o
  -5  24   2      563.90      617.20     22.52 o
  -4  24   2      382.44      302.27     13.31 o
  -3  24   2       58.84      212.01     11.88 o
  -2  24   2     2426.23     2195.48     48.20 o
  -1  24   2      112.34       78.36      9.57 o
   0  24   2      101.16      114.48      9.69 o
   1  24   2      299.83      230.59     12.63 o
   2  24   2      245.13      206.63     13.18 o
   3  24   2      419.12      478.69     21.69 o
   4  24   2       35.73       42.17     11.29 o
   5  24   2       50.70       56.77     12.31 o
   6  24   2       23.11       21.02     11.52 o
   7  24   2       79.88       58.22     12.36 o
   8  24   2        5.36       10.15     14.49 o
   9  24   2       17.57       10.53     20.05 o
 -10  25   2        5.92        1.20     17.81 o
  -9  25   2       14.66       15.65     15.08 o
  -8  25   2        4.16      -13.53     13.53 o
  -7  25   2        4.81        4.95     14.16 o
  -6  25   2        6.10       -8.68     11.10 o
  -5  25   2       18.68        7.17     10.53 o
  -4  25   2        0.29       -0.15     10.42 o
  -3  25   2        5.18       -4.80      8.65 o
  -2  25   2        8.47       17.36      8.79 o
  -1  25   2        0.80       -8.12      8.12 o
   0  25   2        2.43       -2.71      8.56 o
   1  25   2        0.18       -9.60      9.60 o
   2  25   2       18.39        2.42      9.73 o
   3  25   2      137.18      151.59     15.57 o
   4  25   2        1.89       -2.84     10.86 o
   5  25   2       34.38       39.66     12.66 o
   6  25   2        8.64        7.91     12.01 o
   7  25   2       72.80       61.04     13.34 o
   8  25   2       12.86       -9.77     14.63 o
   9  25   2        7.88      -14.67     14.67 o
  -9  26   2       24.36       40.31     16.80 o
  -8  26   2        3.84       10.13     14.58 o
  -7  26   2        1.24       -5.46     13.84 o
  -6  26   2        2.87       -6.54     11.25 o
  -5  26   2        9.49      -15.18     15.18 o
  -4  26   2        6.33       15.05     11.03 o
  -3  26   2        0.45       -8.59     10.33 o
  -2  26   2        0.19       -5.07      8.86 o
  -1  26   2        4.88        9.99      9.06 o
   0  26   2       16.13       -4.97      9.93 o
   1  26   2       11.23       -9.62      9.62 o
   2  26   2       29.99       48.84     13.30 o
   3  26   2        9.42        4.08     12.91 o
   4  26   2       27.66       40.53     12.40 o
   5  26   2        5.88        4.08     11.73 o
   6  26   2       61.84      102.04     13.97 o
   7  26   2       11.09        7.74     14.26 o
   8  26   2        6.23      -14.31     14.31 o
  -8  27   2       17.73        3.05     14.22 o
  -7  27   2       15.60       13.26     14.33 o
  -6  27   2       24.28       55.11     15.48 o
  -5  27   2       14.28       11.03     14.29 o
  -4  27   2      760.47      728.90     25.74 o
  -3  27   2      236.76      318.87     16.89 o
  -2  27   2       11.99       -8.90     10.27 o
  -1  27   2       28.23      174.65     13.82 o
   0  27   2       89.02       67.43     11.45 o
   1  27   2       39.11       29.70     14.40 o
   2  27   2      169.17      240.88     18.82 o
   3  27   2       51.06       40.39     14.45 o
   4  27   2       52.12       69.26     13.42 o
   5  27   2       13.55       -7.99     12.35 o
   6  27   2       46.51       55.17     13.25 o
   7  27   2       23.68       16.00     15.09 o
  -7  28   2        4.21       -4.08     14.54 o
  -6  28   2        5.05      -13.92     14.28 o
  -5  28   2       19.43       42.10     15.31 o
  -4  28   2       23.13       47.27     16.23 o
  -3  28   2        5.66      -12.33     13.59 o
  -2  28   2        2.84      -19.01     19.01 o
  -1  28   2        6.06      -10.63     10.63 o
   0  28   2        1.22      -13.27     13.27 o
   1  28   2       16.24      -19.79     20.09 o
   2  28   2        6.19      -14.93     14.93 o
   3  28   2        1.83       -4.23     12.44 o
   4  28   2       37.78       20.47     13.13 o
   5  28   2       20.60       13.85     13.77 o
   6  28   2       15.70       23.09     13.22 o
  -6  29   2        5.21      -13.78     14.31 o
  -5  29   2       33.54       26.01     20.12 o
  -4  29   2        4.69       -7.26     29.02 o
  -3  29   2        0.28       18.90     33.23 o
  -2  29   2        0.01      -13.45     13.45 o
  -1  29   2        2.61       15.10     21.20 o
   0  29   2        0.25       -7.73     13.89 o
   1  29   2       42.34       32.43     16.91 o
   2  29   2        7.51        6.64     14.48 o
   3  29   2        1.31      -12.34     12.34 o
   4  29   2       17.09        9.73     12.99 o
   5  29   2        5.58       12.66     12.66 o
  -5  30   2      398.15      512.97     55.03 o
  -4  30   2       42.79       55.68     41.04 o
  -3  30   2      119.82      108.14     26.91 o
  -2  30   2      490.54      573.73     51.12 o
  -1  30   2      479.82      443.89     75.32 o
   0  30   2      677.65      778.24     51.57 o
   1  30   2      508.68      586.76     30.39 o
   2  30   2       77.28      124.07     17.74 o
   3  30   2       23.16       17.68     13.74 o
   4  30   2       36.03       66.26     23.75 o
  -1  31   2        2.88       -7.15     20.76 o
   0  31   2       18.78       28.62     30.67 o
   1  31   2        6.14       39.00     33.98 o
   2  31   2       25.36       73.97     38.79 o
 -16   0   3        3.63       20.56     18.85 o
 -15   0   3       52.88       26.70     16.53 o
 -14   0   3        6.48       95.48     17.03 o
 -13   0   3       82.16       35.04     15.10 o
 -12   0   3       86.89       83.63     15.31 o
 -11   0   3        1.38        9.80     10.16 o
 -10   0   3      178.69      123.06     12.47 o
  -9   0   3       16.12       -1.70     10.03 o
  -8   0   3     1770.44     1482.95     45.44 o
  -7   0   3        5.94       -2.41      6.15 o
  -6   0   3    10215.70    12229.13    278.32 o
  -5   0   3       56.36      197.02      7.89 o
  -4   0   3       25.30       11.62      3.43 o
  -3   0   3        0.00       -0.76      3.59 o
  -2   0   3     4769.27     3517.24     70.31 o
  -1   0   3       14.24      130.72      3.64 o
   0   0   3     2014.65     1411.11     26.97 o
   1   0   3       47.50       60.71      5.81 o
   2   0   3     4620.46     4639.81    114.50 o
   3   0   3        3.04       10.92      3.05 o
   4   0   3      195.11      219.16      6.67 o
   5   0   3       14.52       41.00      4.17 o
   6   0   3      434.60      759.30     27.57 o
   7   0   3        0.01       -3.35      3.35 o
   8   0   3      105.05      373.17     11.38 o
   9   0   3        3.75       62.83     10.33 o
  10   0   3      300.55      333.75     18.61 o
  11   0   3      126.13      139.58     12.18 o
  12   0   3        8.14       18.29     13.77 o
  13   0   3      348.87      373.45     41.80 o
  14   0   3      178.67      191.31     20.22 o
  15   0   3       20.67       38.82     26.58 o
 -16   1   3       17.94       12.92     12.51 o
 -15   1   3       38.84       37.36     12.10 o
 -14   1   3      390.82      370.82     17.48 o
 -13   1   3       59.21       52.21     10.63 o
 -12   1   3       26.10       13.25      9.79 o
 -11   1   3        1.45        2.37      6.51 o
 -10   1   3       49.68       44.08      7.75 o
  -9   1   3        6.39        2.81      6.67 o
  -8   1   3      723.43      664.52     16.94 o
  -7   1   3       87.22      124.37      6.33 o
  -6   1   3      487.29      629.33     12.09 o
  -5   1   3       14.30       28.74      3.19 o
  -4   1   3        7.59        1.53      2.49 o
  -3   1   3        1.70        0.19      2.55 o
  -2   1   3      114.09       34.94      1.85 o
  -1   1   3       11.75        1.90      1.01 o
   0   1   3      299.54      204.98      4.24 o
   1   1   3      106.85      114.73      2.84 o
   2   1   3      358.29      372.51      5.75 o
   3   1   3       24.24       27.64      1.71 o
   4   1   3       24.06        3.88      2.20 o
   5   1   3       33.97       44.91      2.95 o
   6   1   3      655.83      745.47     13.06 o
   7   1   3       24.04       28.99      4.36 o
   8   1   3      107.58      164.29      5.63 o
   9   1   3        5.85        1.57      7.56 o
  10   1   3      491.64      394.86     12.79 o
  11   1   3       99.35       97.59      7.44 o
  12   1   3        6.98        7.55      9.35 o
  13   1   3      317.47      321.35     15.63 o
  14   1   3       18.40       36.66     11.71 o
  15   1   3       18.75       36.70     11.89 o
 -16   2   3       25.64       32.33     12.77 o
 -15   2   3       29.25       29.13     11.91 o
 -14   2   3       31.76       11.98     10.57 o
 -13   2   3       62.01       53.87     10.94 o
 -12   2   3      718.36      688.44     22.58 o
 -11   2   3       13.25       16.71      6.87 o
 -10   2   3      122.77      122.23      8.07 o
  -9   2   3       43.37       49.95      6.66 o
  -8   2   3      204.74      255.26      9.15 o
  -7   2   3       22.34        6.81      4.20 o
  -6   2   3      266.36      296.58      7.34 o
  -5   2   3       99.34       80.58      3.62 o
  -4   2   3       18.62        5.65      2.33 o
  -3   2   3       20.51       31.64      2.73 o
  -2   2   3       57.25       22.15      1.87 o
  -1   2   3       20.65       39.45      1.54 o
   0   2   3      403.74      396.39      7.63 o
   1   2   3      215.74      149.67      3.36 o
   2   2   3      606.54      533.69      7.02 o
   3   2   3      376.56      331.64      4.84 o
   4   2   3       81.45       84.85      2.82 o
   5   2   3      136.81      186.84      5.03 o
   6   2   3      286.80      446.73      8.29 o
   7   2   3        7.47       12.33      2.42 o
   8   2   3      552.35      711.54     12.40 o
   9   2   3      384.86      384.99     12.73 o
  10   2   3      227.36      143.04      8.58 o
  11   2   3       10.09       -7.72      7.91 o
  12   2   3       13.55        4.18     11.70 o
  13   2   3       25.80       18.90     10.34 o
  14   2   3        6.94        4.63     11.39 o
  15   2   3       31.38       30.55     11.95 o
 -16   3   3       17.39       34.24     13.18 o
 -15   3   3        2.03       31.60     11.76 o
 -14   3   3      184.11      177.16     13.92 o
 -13   3   3       28.57       76.23     10.96 o
 -12   3   3      295.84      301.63     15.67 o
 -11   3   3      138.73      125.30      9.42 o
 -10   3   3      155.02      172.21      8.78 o
  -9   3   3      271.15      234.14      9.26 o
  -8   3   3     3101.90     3534.59     66.94 o
  -7   3   3      182.48      419.92     10.57 o
  -6   3   3     1897.25     2397.08     36.96 o
  -5   3   3     4950.85     4298.71     64.71 o
  -4   3   3     3431.34     3637.88     49.56 o
  -3   3   3    84892.08    85416.70   1106.15 o
  -2   3   3     2536.46     2225.14     27.72 o
   0   3   3     6933.63     5521.71     66.00 o
   1   3   3      533.98      439.58      5.88 o
   2   3   3      140.51      169.82      4.00 o
   3   3   3      838.84      786.29     10.46 o
   4   3   3      234.81      236.87      5.44 o
   5   3   3      708.89      811.94     13.24 o
   6   3   3      153.45      148.90      4.58 o
   7   3   3       22.82       13.44      3.26 o
   8   3   3      171.97      191.65      5.71 o
   9   3   3     1940.82     1550.70     33.18 o
  10   3   3      382.18      349.37     17.49 o
  11   3   3       90.97      125.78     10.86 o
  12   3   3        0.84       -3.98      9.18 o
  13   3   3       56.67       38.19     10.81 o
  14   3   3        5.68       23.75     13.42 o
  15   3   3       13.84       17.66     12.98 o
 -16   4   3        6.16      -10.18     12.75 o
 -15   4   3       43.61       44.59     14.55 o
 -14   4   3      409.45      425.03     18.63 o
 -13   4   3      239.24      242.71     14.31 o
 -12   4   3      157.19      167.02     13.18 o
 -11   4   3       81.51       96.44      8.37 o
 -10   4   3      119.30      140.90      8.27 o
  -9   4   3      219.34      232.04      9.75 o
  -8   4   3      665.60      863.86     20.55 o
  -7   4   3      210.32      209.49      7.22 o
  -6   4   3      106.30      140.00      4.96 o
  -5   4   3       54.17       36.26      3.47 o
  -4   4   3       72.61       66.54      3.21 o
  -3   4   3        7.99       -2.20      2.20 o
  -2   4   3        1.06        0.98      2.20 o
  -1   4   3       16.99       40.38      2.12 o
   0   4   3      435.84      485.50      6.45 o
   1   4   3       61.72       90.20      2.12 o
   2   4   3       17.90       37.44      1.67 o
   3   4   3      606.13      456.51      7.00 o
   4   4   3      452.40      409.10     10.08 o
   5   4   3      180.35      335.53      6.61 o
   6   4   3       25.23       46.99      3.35 o
   7   4   3       25.38       22.18      3.37 o
   8   4   3       40.37       15.60      4.13 o
   9   4   3     2214.58     2257.98     46.42 o
  10   4   3      363.75      400.87     13.03 o
  11   4   3      157.00      132.08     10.14 o
  12   4   3        1.35       -8.99      8.99 o
  13   4   3       24.29       15.46     10.72 o
  14   4   3       38.04       49.77     11.90 o
  15   4   3        1.30      -10.72     15.02 o
 -16   5   3       99.37      164.35     19.32 o
 -15   5   3       20.53        4.29     11.41 o
 -14   5   3        3.53        7.40     10.97 o
 -13   5   3       21.32       -0.16     10.06 o
 -12   5   3      481.82      415.03     18.54 o
 -11   5   3        4.83       12.24      6.98 o
 -10   5   3       52.48       50.05      7.07 o
  -9   5   3      142.67      165.87      8.30 o
  -8   5   3      218.36      190.73      9.32 o
  -7   5   3      498.77      502.28     17.44 o
  -6   5   3        9.13        4.75      3.97 o
  -5   5   3        1.13        5.03      2.74 o
  -4   5   3        2.34        4.71      2.49 o
  -3   5   3       19.21       38.58      2.50 o
  -2   5   3       51.80       39.60      2.20 o
  -1   5   3        1.47        2.84      1.92 o
   0   5   3        3.46        6.60      1.68 o
   1   5   3      145.70      168.79      3.05 o
   2   5   3      657.23      606.86      7.93 o
   3   5   3      102.03      148.22      4.62 o
   4   5   3     1791.92     1798.11     24.99 o
   5   5   3     1003.62     1011.81     14.92 o
   6   5   3       76.26       92.01      3.84 o
   7   5   3       28.57       49.04      3.86 o
   8   5   3       14.62        3.57      4.25 o
   9   5   3      309.40      349.42     14.08 o
  10   5   3      337.31      305.11     11.24 o
  11   5   3      115.93       82.35      9.18 o
  12   5   3       23.22       20.10      9.36 o
  13   5   3       15.19       15.79     10.58 o
  14   5   3      123.02      184.88     14.43 o
  15   5   3        5.38       32.38     11.93 o
 -16   6   3      101.79      165.37     19.39 o
 -15   6   3       19.41      -11.34     11.34 o
 -14   6   3       83.29       70.29     11.52 o
 -13   6   3       47.28       39.63     13.83 o
 -12   6   3      183.02      209.96     17.55 o
 -11   6   3       48.73       65.34      8.43 o
 -10   6   3       39.18       18.33      6.11 o
  -9   6   3      708.85      789.90     17.58 o
  -8   6   3      159.97      138.51      7.08 o
  -7   6   3     2041.93     1844.91     33.25 o
  -6   6   3      966.59     1184.66     21.05 o
  -5   6   3     1265.77      954.66     15.79 o
  -4   6   3      352.59      399.49      7.76 o
  -3   6   3     2682.45     2894.65     37.11 o
  -2   6   3     8995.05     9508.11    114.65 o
  -1   6   3       69.30      344.31      5.58 o
   0   6   3      690.07      512.79      6.71 o
   1   6   3      143.95      183.63      3.47 o
   2   6   3     1970.87     1562.54     19.97 o
   3   6   3       86.42      174.79      3.93 o
   4   6   3     1700.80     1751.25     27.37 o
   5   6   3      170.84      286.45      6.82 o
   6   6   3       86.23       99.47      4.25 o
   7   6   3      114.15      120.57      4.55 o
   8   6   3        4.60       35.52      5.52 o
   9   6   3      134.99      436.73     14.60 o
  10   6   3      327.91      251.75     10.42 o
  11   6   3      303.32      303.74     14.31 o
  12   6   3       37.40       39.48     11.39 o
  13   6   3       72.60       51.68     10.96 o
  14   6   3      296.92      389.10     21.40 o
  15   6   3       32.22       99.88     17.23 o
 -16   7   3      175.23      264.09     17.64 o
 -15   7   3       11.91       17.74     12.73 o
 -14   7   3       22.81       37.34     11.08 o
 -13   7   3       22.19       24.58     10.60 o
 -12   7   3       46.09       17.26     11.14 o
 -11   7   3       90.95       76.00      8.60 o
 -10   7   3      236.36      237.90      8.58 o
  -9   7   3      159.55      217.11      8.81 o
  -8   7   3       37.30       53.99      6.54 o
  -7   7   3      188.87      173.72      6.07 o
  -6   7   3       87.74      100.44      4.91 o
  -5   7   3      113.65      106.46      4.68 o
  -4   7   3       20.97       17.05      3.77 o
  -3   7   3        6.96        6.70      2.60 o
  -2   7   3       69.84       70.17      2.86 o
  -1   7   3       64.39       57.52      2.41 o
   0   7   3      110.56      126.18      2.94 o
   1   7   3       14.23        4.82      1.83 o
   2   7   3     1391.49     1227.76     16.16 o
   3   7   3       33.35       18.07      2.32 o
   4   7   3     1407.34     1358.59     18.23 o
   5   7   3       32.95       59.75      3.27 o
   6   7   3       21.93       41.37      3.62 o
   7   7   3      166.41      178.24      6.93 o
   8   7   3       52.40       30.93      6.28 o
   9   7   3      512.59      516.05     13.87 o
  10   7   3       67.20       86.03      8.10 o
  11   7   3      377.30      425.36     15.34 o
  12   7   3        0.98        2.33      9.46 o
  13   7   3       31.88       22.90     10.81 o
  14   7   3       12.43       27.61     11.99 o
  15   7   3        7.63       38.15     20.63 o
 -16   8   3       35.59       31.24     13.19 o
 -15   8   3       89.40      129.07     19.32 o
 -14   8   3      239.62      317.77     23.33 o
 -13   8   3       43.50       21.14     10.18 o
 -12   8   3      152.44      122.02     12.25 o
 -11   8   3      185.49      177.29     12.04 o
 -10   8   3      401.03      398.19     11.42 o
  -9   8   3      650.46      614.55     14.40 o
  -8   8   3      168.15      136.31      6.09 o
  -7   8   3       37.08        5.59      5.15 o
  -6   8   3        0.87       -3.59      3.59 o
  -5   8   3       97.89      131.77      5.02 o
  -4   8   3        0.71       -3.07      3.66 o
  -3   8   3       48.52       37.63      4.52 o
  -2   8   3       46.27       34.05      2.82 o
  -1   8   3        8.78        8.21      2.18 o
   0   8   3       13.71       27.15      2.17 o
   1   8   3       33.52       29.68      2.30 o
   2   8   3     1968.23     2127.69     26.47 o
   3   8   3       11.75        3.05      2.19 o
   4   8   3       42.49       82.72      3.25 o
   5   8   3      112.60      146.02      4.26 o
   6   8   3        8.86       14.78      3.11 o
   7   8   3      344.38      390.04      8.33 o
   8   8   3       18.99       18.01      6.23 o
   9   8   3      125.29      104.76      7.37 o
  10   8   3       53.48       58.01      7.38 o
  11   8   3      419.49      440.26     17.11 o
  12   8   3       95.70      119.26     11.25 o
  13   8   3        3.34        8.45     10.61 o
  14   8   3       11.17       14.07     11.91 o
 -16   9   3       48.77       84.51     17.40 o
 -15   9   3       20.03      114.93     13.54 o
 -14   9   3       54.02       69.35     12.42 o
 -13   9   3       13.34       21.57     10.50 o
 -12   9   3        3.98        8.83      9.68 o
 -11   9   3      218.14      251.98     14.37 o
 -10   9   3     1028.80     1077.19     21.53 o
  -9   9   3     1249.22     1138.37     23.45 o
  -8   9   3      700.33      773.08     16.30 o
  -7   9   3       86.72       91.87      5.62 o
  -6   9   3       61.71       50.18      4.58 o
  -5   9   3    11442.28    11119.12    175.79 o
  -4   9   3     2601.70     2774.96     44.62 o
  -3   9   3    27739.42    27611.42    427.83 o
  -2   9   3     3603.32     4431.78     64.84 o
  -1   9   3      109.87      192.96      4.38 o
   0   9   3       46.04       90.35      3.15 o
   2   9   3     8141.34     6981.07     84.73 o
   3   9   3       75.94      118.84      3.49 o
   4   9   3      153.24      141.30      3.93 o
   5   9   3      182.15      331.87      8.82 o
   6   9   3       15.24       56.46      3.97 o
   7   9   3      233.61      334.11      9.08 o
   8   9   3       10.61       16.99      6.16 o
   9   9   3      152.47       69.75      6.91 o
  10   9   3      533.94      533.37     14.98 o
  11   9   3      251.52      258.13     13.70 o
  12   9   3      268.15      248.56     15.56 o
  13   9   3        1.92       25.37     11.16 o
  14   9   3       58.54       59.28     12.58 o
 -15  10   3       71.66       98.12     13.75 o
 -14  10   3       42.24       37.33     12.28 o
 -13  10   3       18.45        3.45     10.32 o
 -12  10   3       13.08       -9.27      9.27 o
 -11  10   3       48.71       30.68     10.19 o
 -10  10   3      889.48      882.29     22.64 o
  -9  10   3      315.51      340.55      9.46 o
  -8  10   3      554.88      594.84     14.11 o
  -7  10   3       18.83       21.51      4.86 o
  -6  10   3        1.82        3.85      4.22 o
  -5  10   3      398.40      419.31      9.73 o
  -4  10   3        6.97        3.99      3.75 o
  -3  10   3        6.12        3.76      3.92 o
  -2  10   3        4.57        0.73      3.46 o
  -1  10   3       31.99       31.16      3.26 o
   0  10   3       85.27       67.75      3.48 o
   1  10   3       42.18       63.85      3.04 o
   2  10   3      649.35      709.89      9.99 o
   3  10   3      121.27      192.64      4.35 o
   4  10   3       11.95        6.83      2.76 o
   5  10   3     1267.61     1420.94     19.49 o
   6  10   3        1.47       -3.36      3.47 o
   7  10   3      216.36      250.09      7.15 o
   8  10   3       29.21       18.85      5.97 o
   9  10   3       59.46       45.93      6.78 o
  10  10   3      546.63      529.22     14.83 o
  11  10   3        4.19       -0.29      8.40 o
  12  10   3      278.02      320.09     15.76 o
  13  10   3       14.79      -10.34     10.34 o
  14  10   3       98.61      154.85     17.57 o
 -15  11   3       44.54       69.54     13.67 o
 -14  11   3       15.03        4.28     11.55 o
 -13  11   3        6.45      -10.10     10.10 o
 -12  11   3       15.53       14.25      9.78 o
 -11  11   3      303.11      276.68     15.19 o
 -10  11   3        8.63       20.95      7.64 o
  -9  11   3        7.28       -0.44      5.24 o
  -8  11   3      236.34      254.60      8.29 o
  -7  11   3       81.58      107.13      5.65 o
  -6  11   3       20.02       20.62      4.51 o
  -5  11   3       41.11       21.55      4.71 o
  -4  11   3       19.52       31.26      4.05 o
  -3  11   3        4.05       12.24      3.93 o
  -2  11   3        1.11        4.70      3.59 o
  -1  11   3       30.41       24.45      3.47 o
   0  11   3      248.57      223.29      5.43 o
   1  11   3        4.45        8.82      2.74 o
   2  11   3     1911.63     2002.90     25.84 o
   3  11   3      781.00      751.34     10.91 o
   4  11   3      235.44      260.79      5.56 o
   5  11   3      380.71      494.44      8.79 o
   6  11   3       14.52       12.09      3.07 o
   7  11   3      638.20      602.94     12.49 o
   8  11   3      155.89      112.69      7.13 o
   9  11   3      136.68      116.47      7.79 o
  10  11   3        7.02       14.97      7.11 o
  11  11   3       10.07       43.42      9.17 o
  12  11   3       26.87       25.39     12.80 o
  13  11   3      146.89      196.94     14.10 o
  14  11   3      109.24      219.89     21.78 o
 -15  12   3       65.28       79.10     13.82 o
 -14  12   3       29.86       55.26     12.31 o
 -13  12   3        3.03        5.41     10.81 o
 -12  12   3        4.47       10.57      9.61 o
 -11  12   3      238.46      212.50     13.74 o
 -10  12   3      546.20      390.83     14.63 o
  -9  12   3      122.86      124.74      6.57 o
  -8  12   3     1833.58     1593.56     26.97 o
  -7  12   3      475.55      506.82     11.32 o
  -6  12   3     2457.48     1857.46     30.40 o
  -5  12   3     3646.02     3064.08     47.58 o
  -4  12   3     6416.28     6581.80     99.70 o
  -3  12   3    62363.24    59965.11    893.93 o
  -2  12   3      494.32      916.69     16.39 o
  -1  12   3      198.00      276.50      7.21 o
   0  12   3     3033.98     2550.80     36.96 o
   1  12   3       33.07       62.35      3.43 o
   2  12   3     5103.36     4410.24     56.63 o
   3  12   3     1929.19     1695.66     22.28 o
   4  12   3      183.25      219.39      5.67 o
   5  12   3     1428.76     1454.85     25.83 o
   6  12   3       89.96      166.28      5.50 o
   7  12   3      124.09      142.33      9.08 o
   8  12   3       90.52       47.01      6.41 o
   9  12   3        6.91       26.59      6.82 o
  10  12   3      218.48      251.35     10.37 o
  11  12   3      384.59      493.18     17.61 o
  12  12   3      221.90      313.53     15.86 o
  13  12   3      179.27      237.33     14.97 o
  14  12   3      216.91      247.45     17.84 o
 -15  13   3       51.92       22.20     14.04 o
 -14  13   3       59.59       62.55     13.38 o
 -13  13   3        5.43       13.64     16.76 o
 -12  13   3       16.35       -9.86      9.86 o
 -11  13   3      108.98      103.42     11.82 o
 -10  13   3      185.58      193.94     13.08 o
  -9  13   3       62.72       88.11      6.54 o
  -8  13   3      415.24      440.32     10.63 o
  -7  13   3       35.42       32.85      5.15 o
  -6  13   3      110.43      121.38      5.94 o
  -5  13   3      119.82       98.77      5.39 o
  -4  13   3       46.11       59.71      4.59 o
  -3  13   3        5.42       -4.42      4.42 o
  -2  13   3       11.23       -4.16      4.16 o
  -1  13   3       29.61       29.63      4.11 o
   0  13   3      601.32      608.52     12.33 o
   1  13   3       81.41       90.29      4.05 o
   2  13   3      377.15      329.69      7.08 o
   3  13   3      362.72      394.97      7.72 o
   4  13   3        1.80        4.48      3.65 o
   5  13   3     2601.43     2981.44     41.05 o
   6  13   3      629.18      615.93     11.46 o
   7  13   3       63.81       71.19      5.91 o
   8  13   3       63.79       79.98      9.71 o
   9  13   3       12.55       -1.59      6.65 o
  10  13   3      481.33      494.27     16.87 o
  11  13   3      555.02      567.34     18.87 o
  12  13   3      231.08      333.08     16.47 o
  13  13   3        1.21       27.23     11.58 o
 -15  14   3       71.24       56.24     16.11 o
 -14  14   3       93.58      103.83     13.48 o
 -13  14   3       88.39      100.33     12.65 o
 -12  14   3      125.68      199.63     13.41 o
 -11  14   3      147.35      190.08     12.59 o
 -10  14   3       36.77       32.39      9.95 o
  -9  14   3        5.14       13.07      6.65 o
  -8  14   3       12.30        3.43      4.91 o
  -7  14   3      192.96      197.40      7.22 o
  -6  14   3      187.62      203.52      7.54 o
  -5  14   3        0.31        0.66      4.58 o
  -4  14   3       32.74       35.86      4.38 o
  -3  14   3       11.31        2.68      4.62 o
  -2  14   3        1.60       -4.34      4.34 o
  -1  14   3       29.79       37.18      4.60 o
   0  14   3      618.93      740.08     13.58 o
   1  14   3       29.01        6.90      3.97 o
   2  14   3     1153.33     1234.44     19.89 o
   3  14   3       80.94       83.98      4.54 o
   4  14   3      164.83      214.83      5.76 o
   5  14   3      104.03      139.99      5.40 o
   6  14   3      121.25      114.16      5.75 o
   7  14   3       43.54       22.62      5.54 o
   8  14   3      365.67      359.19     10.36 o
   9  14   3       23.16       -6.78      6.78 o
  10  14   3      263.50      297.79     12.93 o
  11  14   3      140.60      139.43     12.54 o
  12  14   3       75.66       74.42     12.10 o
  13  14   3        0.50       31.04     11.79 o
 -14  15   3       23.89       84.72     16.42 o
 -13  15   3       50.95      121.99     15.26 o
 -12  15   3       87.87      136.65     12.66 o
 -11  15   3       52.33       40.94     10.12 o
 -10  15   3       18.97        8.28      9.52 o
  -9  15   3       17.33       34.40      8.21 o
  -8  15   3       11.08       23.49      5.57 o
  -7  15   3     1621.43     1473.62     25.30 o
  -6  15   3     6159.08     5718.05     88.45 o
  -5  15   3       99.73      147.94      6.05 o
  -4  15   3     4413.79     4295.22     68.79 o
  -3  15   3     3209.12     3539.15     56.95 o
  -2  15   3       63.57      102.85      5.71 o
  -1  15   3     1507.81     1160.91     19.67 o
   0  15   3     6722.41     6343.67     96.36 o
   1  15   3      449.91      444.81      9.34 o
   2  15   3     2945.55     2770.88     41.77 o
   3  15   3       40.48      135.89      5.58 o
   4  15   3       98.18      148.13      6.63 o
   5  15   3      656.44      685.19     15.46 o
   6  15   3      318.87      221.39      7.63 o
   7  15   3       38.50       52.58      5.97 o
   8  15   3       71.65       79.82      6.79 o
   9  15   3        9.59        7.31      7.27 o
  10  15   3      204.56      154.35     11.70 o
  11  15   3      260.44      367.73     18.36 o
  12  15   3       92.95      162.93     13.57 o
  13  15   3        6.55       32.33     12.21 o
 -14  16   3       32.54       58.64     16.06 o
 -13  16   3       36.58       52.93     13.99 o
 -12  16   3      129.77      149.50     14.98 o
 -11  16   3       61.07       79.28     10.69 o
 -10  16   3       42.12       38.55     10.38 o
  -9  16   3       23.32       22.57      8.16 o
  -8  16   3       12.36        4.19      5.76 o
  -7  16   3       95.32      142.26      6.72 o
  -6  16   3      150.40      147.52      8.05 o
  -5  16   3       69.95       91.48      7.54 o
  -4  16   3       28.24       20.04      5.63 o
  -3  16   3        0.97       -3.60      5.30 o
  -2  16   3        1.85        6.19      4.93 o
  -1  16   3       69.41       82.56      5.16 o
   0  16   3      436.15      545.22     12.00 o
   1  16   3      137.39      102.02      5.37 o
   2  16   3     1179.47     1234.64     20.27 o
   3  16   3        1.81        9.06      4.56 o
   4  16   3       63.33       79.26      5.28 o
   5  16   3      468.79      564.04     11.72 o
   6  16   3      491.55      527.51     12.83 o
   7  16   3        2.66       -2.63      5.59 o
   8  16   3       95.91      135.50      8.42 o
   9  16   3      140.69      142.62     10.11 o
  10  16   3      117.83      125.13     14.40 o
  11  16   3      174.17      230.11     14.62 o
  12  16   3       21.48       31.48     11.70 o
  13  16   3        1.01       50.30     17.69 o
 -14  17   3      117.44      114.74     22.75 o
 -13  17   3      136.63      166.69     16.01 o
 -12  17   3      104.33      133.87     15.06 o
 -11  17   3        7.81       -5.85     11.48 o
 -10  17   3       22.12       34.01     11.34 o
  -9  17   3       24.43       16.60     14.37 o
  -8  17   3       21.22       17.66      6.02 o
  -7  17   3        2.80       11.34      5.72 o
  -6  17   3       38.61       32.90      4.97 o
  -5  17   3       11.58       -5.45      5.45 o
  -4  17   3       10.71        0.00      5.97 o
  -3  17   3        0.21       -5.50      5.50 o
  -2  17   3       18.09       31.47      5.66 o
  -1  17   3        4.03       -0.69      4.77 o
   0  17   3      152.86      148.74      6.31 o
   1  17   3       71.03       46.68      5.11 o
   2  17   3       44.78       99.25      5.33 o
   3  17   3        2.77        2.05      4.54 o
   4  17   3       21.30        9.12      4.61 o
   5  17   3       38.53       32.43      5.04 o
   6  17   3       21.47       21.90      5.60 o
   7  17   3       12.17       18.43      6.35 o
   8  17   3       21.37       23.32      7.74 o
   9  17   3        5.14       -2.33      7.94 o
  10  17   3        9.62       -0.15      9.77 o
  11  17   3      130.50      138.66     14.80 o
  12  17   3      112.55      135.69     17.46 o
 -13  18   3        3.51        4.57     17.61 o
 -12  18   3       27.01       32.13     13.82 o
 -11  18   3        3.43       15.48     12.42 o
 -10  18   3       54.93       88.88     12.56 o
  -9  18   3       27.63       49.12     12.76 o
  -8  18   3       50.71       59.06      8.54 o
  -7  18   3        0.23       37.10      7.24 o
  -6  18   3      208.47      173.35      9.01 o
  -5  18   3       43.96      192.65      8.12 o
  -4  18   3     1231.34     2311.67     39.00 o
  -3  18   3        4.17        6.37      5.84 o
  -2  18   3       10.57        6.66      5.81 o
  -1  18   3       14.23       34.36      5.66 o
   0  18   3      679.28      677.56     14.43 o
   1  18   3      184.86      296.15      8.92 o
   2  18   3     1377.28     1299.71     22.31 o
   3  18   3        1.72        8.20      4.60 o
   4  18   3      108.37       73.70      5.76 o
   5  18   3        2.29       28.69      5.97 o
   6  18   3      152.26      170.38      8.16 o
   7  18   3       60.31       74.13      8.42 o
   8  18   3      131.71       84.94      8.77 o
   9  18   3       20.90        8.77      9.31 o
  10  18   3        9.71       -3.08     11.59 o
  11  18   3      104.82       84.19     14.28 o
  12  18   3      123.00      128.11     19.30 o
 -13  19   3       10.99       15.52     14.54 o
 -12  19   3       16.96       12.78     13.66 o
 -11  19   3        0.42       -2.33     12.12 o
 -10  19   3        4.20        8.43     11.37 o
  -9  19   3        1.12      -10.35     10.35 o
  -8  19   3       14.70       22.83      9.80 o
  -7  19   3        1.88       -6.80      6.80 o
  -6  19   3        6.70       11.87      7.15 o
  -5  19   3        1.07       14.89      7.60 o
  -4  19   3       50.14       54.53      8.03 o
  -3  19   3        7.35       -6.34      6.34 o
  -2  19   3        1.81       -5.19      5.19 o
  -1  19   3        2.17       -5.37      5.37 o
   0  19   3      140.00      139.13      6.97 o
   1  19   3       51.25       45.12      5.82 o
   2  19   3      308.87      354.04      9.87 o
   3  19   3        1.13       -0.29      4.62 o
   4  19   3        5.81        1.46      5.66 o
   5  19   3       34.78       26.80      7.21 o
   6  19   3       58.91       49.03      8.51 o
   7  19   3       99.39      162.48     11.29 o
   8  19   3        6.97        3.76      9.09 o
   9  19   3        0.66       -9.32      9.32 o
  10  19   3        0.98       -1.26     11.96 o
  11  19   3        6.41       -4.50     12.17 o
  12  19   3       22.15       28.84     18.19 o
 -13  20   3       25.03       25.34     17.46 o
 -12  20   3        9.50       26.93     13.55 o
 -11  20   3       15.56        1.82     16.84 o
 -10  20   3       53.02       68.10     13.26 o
  -9  20   3        3.80       -6.54     12.83 o
  -8  20   3        0.39        2.99     10.34 o
  -7  20   3       38.36       28.67      7.99 o
  -6  20   3      114.11       80.07      8.29 o
  -5  20   3       33.12       20.00      7.94 o
  -4  20   3        1.30       -1.75      7.38 o
  -3  20   3       13.06       12.74      7.43 o
  -2  20   3       17.77       -3.15      6.83 o
  -1  20   3       30.95       24.66      6.54 o
   0  20   3      154.63      146.30      7.16 o
   1  20   3       18.96       19.62      6.22 o
   2  20   3      227.25      275.67      9.72 o
   3  20   3        4.57       -3.98      6.81 o
   4  20   3        2.46       -7.50      7.50 o
   5  20   3        2.56        5.15      8.71 o
   6  20   3      167.52      163.62     11.27 o
   7  20   3       52.52       36.22      9.46 o
   8  20   3      259.98      273.63     14.00 o
   9  20   3       15.36       10.42      9.83 o
  10  20   3        0.70      -10.92     18.40 o
  11  20   3       64.47       79.56     15.96 o
 -12  21   3        8.08        6.30     14.89 o
 -11  21   3       48.52       91.03     16.35 o
 -10  21   3       90.56       84.74     13.70 o
  -9  21   3       22.12       14.08     15.58 o
  -8  21   3       52.00       56.98     11.96 o
  -7  21   3      167.42      145.56     11.47 o
  -6  21   3     1983.33     1892.93     39.93 o
  -5  21   3     2558.45     2501.38     53.78 o
  -4  21   3       93.52      123.94      9.59 o
  -3  21   3       26.12       86.77      8.38 o
  -2  21   3      341.47      258.75     11.19 o
  -1  21   3      244.26      213.82     10.42 o
   0  21   3     1723.67     1502.36     34.05 o
   1  21   3      351.75      319.44     12.06 o
   2  21   3      504.22      376.27     18.15 o
   3  21   3       36.62       63.30      8.49 o
   4  21   3        1.22       -8.98      8.98 o
   5  21   3       46.06       49.65     10.82 o
   6  21   3        5.95       51.36     10.89 o
   7  21   3       72.89       45.99     13.14 o
   8  21   3       25.76       29.45     10.96 o
   9  21   3        2.82       14.89     13.42 o
  10  21   3       11.54      -16.71     16.71 o
  11  21   3       42.45       40.10     17.98 o
 -12  22   3        2.29       32.06     39.09 o
 -11  22   3       11.20      -14.29     14.29 o
 -10  22   3       59.26       95.25     16.14 o
  -9  22   3       49.93       44.31     14.17 o
  -8  22   3        6.61      -11.82     11.82 o
  -7  22   3        0.99       -8.45      8.45 o
  -6  22   3       27.63       40.06      8.03 o
  -5  22   3        6.96        0.69      8.24 o
  -4  22   3        3.20        6.84      8.35 o
  -3  22   3        1.65       -3.01      7.79 o
  -2  22   3        6.10        0.23      7.42 o
  -1  22   3        9.56        2.95      7.64 o
   0  22   3      125.00      135.10      9.44 o
   1  22   3        1.42       14.77      7.60 o
   2  22   3      134.38      159.90     11.32 o
   3  22   3        9.39        1.83      8.26 o
   4  22   3       39.02       43.46      9.94 o
   5  22   3        3.52        4.32      9.96 o
   6  22   3      159.49      167.86     13.66 o
   7  22   3       19.47       16.24     11.02 o
   8  22   3        2.01      -10.74     10.74 o
   9  22   3        5.74      -13.76     13.76 o
  10  22   3       10.68        9.24     14.67 o
 -11  23   3       41.64       74.80     16.66 o
 -10  23   3        4.08      -15.67     15.67 o
  -9  23   3        9.42       -8.63     16.60 o
  -8  23   3        1.07      -12.76     12.76 o
  -7  23   3       24.53       24.32     12.83 o
  -6  23   3       36.68       23.90     12.67 o
  -5  23   3       23.14       11.11      8.93 o
  -4  23   3        2.91       -8.37      8.37 o
  -3  23   3        1.69       -7.92      7.92 o
  -2  23   3        6.31       -3.71      7.87 o
  -1  23   3       17.61       16.11      8.14 o
   0  23   3        9.74       -2.68      7.62 o
   1  23   3       19.15       -3.50      9.05 o
   2  23   3       13.15        7.30      9.11 o
   3  23   3        7.83       -0.88      9.63 o
   4  23   3       56.51       55.35     10.26 o
   5  23   3       74.83       95.85     12.43 o
   6  23   3       12.28      -10.39     10.39 o
   7  23   3       46.85       48.57     16.28 o
   8  23   3        4.05        8.50     11.79 o
   9  23   3        6.07       -6.85     14.47 o
  10  23   3        5.81        7.44     21.77 o
 -10  24   3       41.48       58.61     18.36 o
  -9  24   3        4.20       19.05     27.86 o
  -8  24   3       10.10       -5.21     18.14 o
  -7  24   3      268.85      338.36     20.54 o
  -6  24   3      740.92      730.53     22.89 o
  -5  24   3     1188.05     1234.74     35.36 o
  -4  24   3       81.67      129.13     10.67 o
  -3  24   3     1096.12     1186.62     29.28 o
  -2  24   3      510.17      690.83     20.30 o
  -1  24   3      152.45      279.52     15.46 o
   0  24   3      147.25      144.23     13.34 o
   1  24   3        8.66       43.00     10.00 o
   2  24   3        8.23       91.06     13.67 o
   3  24   3       41.38       42.52     10.63 o
   4  24   3       89.22      116.95     12.91 o
   5  24   3       19.33        4.26     11.17 o
   6  24   3       27.17       38.21     12.05 o
   7  24   3        5.37      -11.16     11.16 o
   8  24   3        6.98       -8.87     13.69 o
   9  24   3        5.87      -14.12     14.69 o
 -10  25   3       12.83        7.28     14.53 o
  -9  25   3        1.11      -14.22     14.22 o
  -8  25   3        3.50        9.91     14.89 o
  -7  25   3       26.61       41.47     22.05 o
  -6  25   3       17.78       12.35     12.36 o
  -5  25   3        6.16        9.28     10.58 o
  -4  25   3       12.87       -5.68      8.93 o
  -3  25   3        9.55        5.31      9.49 o
  -2  25   3        5.76       15.71      8.95 o
  -1  25   3        4.33       -4.86      9.60 o
   0  25   3       13.14        8.09      9.67 o
   1  25   3        4.20       -6.80      9.08 o
   2  25   3       28.24        0.40     12.56 o
   3  25   3       16.15        9.67     10.78 o
   4  25   3        9.28      -11.00     11.00 o
   5  25   3        2.11        1.24     13.71 o
   6  25   3       30.72       25.75     12.43 o
   7  25   3        0.20       12.37     14.94 o
   8  25   3        8.48      -14.22     14.22 o
  -9  26   3        0.96        1.66     14.98 o
  -8  26   3       50.16       61.82     18.97 o
  -7  26   3        6.24       -5.91     14.67 o
  -6  26   3        6.27      -19.19     23.89 o
  -5  26   3        0.33      -10.95     10.95 o
  -4  26   3        3.51       22.48     10.93 o
  -3  26   3        0.72       -8.69      8.69 o
  -2  26   3        0.12       -8.61     12.25 o
  -1  26   3        1.84       -9.95      9.95 o
   0  26   3        5.47       -9.58      9.58 o
   1  26   3       47.62       58.97     13.93 o
   2  26   3       17.43        2.28     11.96 o
   3  26   3        2.34      -14.85     15.44 o
   4  26   3       68.77       91.18     16.88 o
   5  26   3       25.50       15.53     12.19 o
   6  26   3       52.54       40.23     13.32 o
   7  26   3       16.04       -3.06     12.46 o
   8  26   3        4.98       -1.87     21.76 o
  -8  27   3      146.68      164.48     18.38 o
  -7  27   3        1.22       31.79     15.54 o
  -6  27   3        1.37       -4.53     13.94 o
  -5  27   3      159.20      221.58     18.77 o
  -4  27   3      252.84      443.50     19.72 o
  -3  27   3      799.04      805.25     33.34 o
  -2  27   3       11.35       -5.59     10.35 o
  -1  27   3      180.10      201.67     14.49 o
   0  27   3       16.61        9.18     13.06 o
   1  27   3      302.61      278.03     19.57 o
   2  27   3       35.51       53.09     13.67 o
   3  27   3        5.96       18.31     12.47 o
   4  27   3       29.48       30.60     12.90 o
   5  27   3       19.52       20.03     13.10 o
   6  27   3       10.94        6.51     12.81 o
   7  27   3       15.01       43.50     15.63 o
  -7  28   3        4.44      -13.77     13.77 o
  -6  28   3       11.58      -19.14     19.14 o
  -5  28   3        2.70       -3.64     18.96 o
  -4  28   3        2.71      -15.24     15.24 o
  -3  28   3        3.14      -13.75     13.75 o
  -2  28   3        4.04      -10.84     10.84 o
  -1  28   3        7.38       -7.55     17.58 o
   0  28   3        2.56      -20.57     20.57 o
   1  28   3       39.68       30.77     14.49 o
   2  28   3        7.91      -13.58     13.58 o
   3  28   3        2.53      -12.33     12.33 o
   4  28   3       29.09       41.91     13.29 o
   5  28   3       10.75        8.51     12.55 o
   6  28   3        1.23       -9.89     17.42 o
  -6  29   3       15.29      -18.83     18.83 o
  -5  29   3        4.28       27.87     20.44 o
  -4  29   3        1.95      -18.77     18.77 o
  -3  29   3        0.49      -15.15     15.15 o
  -2  29   3        3.58       -9.13     20.43 o
  -1  29   3        5.29        3.48     14.88 o
   0  29   3        1.16      -13.55     13.55 o
   1  29   3        0.01      -17.40     17.40 o
   2  29   3        8.50       -0.86     14.30 o
   3  29   3       10.52        7.76     12.87 o
   4  29   3       19.18       -7.53     12.90 o
   5  29   3        1.96       -5.43     16.40 o
  -5  30   3        4.13       34.28     31.27 o
  -4  30   3      107.80      122.44     23.85 o
  -2  30   3      151.27      114.07     46.76 o
  -1  30   3       72.98      187.06     27.99 o
   0  30   3       88.50       76.88     19.83 o
   1  30   3        3.79       16.49     15.03 o
   2  30   3        5.57       25.14     14.93 o
   3  30   3       19.40        8.99     13.16 o
  -2  31   3        3.35      -34.58     34.58 o
  -1  31   3       17.70       -8.96     20.25 o
   0  31   3        8.54        5.77     21.43 o
   1  31   3        0.05      -33.98     33.98 o
 -16   0   4        9.63      -17.70     17.70 o
 -15   0   4        2.54       -7.32     16.13 o
 -14   0   4       33.19        2.31     17.03 o
 -13   0   4      228.30      144.17     16.98 o
 -12   0   4       20.96       10.00     19.09 o
 -11   0   4       27.90       35.18     10.80 o
 -10   0   4      784.24      609.65     24.49 o
  -9   0   4       21.65      118.48     11.15 o
  -8   0   4     2862.76     3150.13     91.18 o
  -7   0   4       87.43       17.76      7.64 o
  -6   0   4      264.66      167.78     10.36 o
  -5   0   4        6.39       -4.79      4.79 o
  -4   0   4    12658.04    13275.54    261.34 o
  -3   0   4        3.93       -3.01      3.01 o
  -2   0   4     9315.19     8198.38    146.33 o
  -1   0   4       46.45       58.18      2.88 o
   0   0   4     3577.41     3227.23     62.07 o
   1   0   4     2124.10     2388.62     86.93 o
   2   0   4     1121.01      738.64     48.37 o
   3   0   4      798.25      983.69     33.88 o
   4   0   4      222.88      338.96     13.07 o
   5   0   4      106.42      129.73      5.64 o
   6   0   4       10.46       16.84      4.03 o
   7   0   4      170.63      268.85      9.32 o
   8   0   4      448.03     1032.54     44.86 o
   9   0   4       11.50       16.75      9.64 o
  10   0   4       29.74       83.96     10.83 o
  11   0   4        0.39      -11.79     11.79 o
  12   0   4      211.81      152.29     16.19 o
  13   0   4        0.92       14.17     17.00 o
  14   0   4       49.46      102.59     17.43 o
  15   0   4       39.74       -3.50     40.44 o
 -16   1   4        1.28      -14.65     16.33 o
 -15   1   4       50.42       33.20     14.12 o
 -14   1   4        7.70       -1.31     10.77 o
 -13   1   4      122.94      173.22     13.79 o
 -12   1   4        8.26       -1.24     11.49 o
 -11   1   4        0.83       -2.72      6.86 o
 -10   1   4      195.35      245.23     10.69 o
  -9   1   4       65.45      100.43      7.91 o
  -8   1   4      582.82      575.83     15.51 o
  -7   1   4       48.58       68.88      5.13 o
  -6   1   4        7.66       -3.99      3.99 o
  -5   1   4        6.46       -0.58      3.66 o
  -4   1   4        7.98       -0.81      2.67 o
  -3   1   4        1.62       -2.21      2.21 o
  -2   1   4      386.15      278.83      5.08 o
  -1   1   4        1.42        1.36      1.33 o
   0   1   4      145.75       85.62      3.90 o
   1   1   4      950.05      955.98     25.17 o
   2   1   4      335.00      337.44      7.56 o
   3   1   4      456.17      364.42      8.29 o
   4   1   4      512.12      481.81      8.58 o
   5   1   4       54.25       66.46      3.25 o
   6   1   4       18.78       18.53      2.69 o
   7   1   4       63.24       99.05      3.91 o
   8   1   4       50.01      108.03     13.08 o
   9   1   4       14.39       26.13      6.90 o
  10   1   4       78.82      101.02      7.43 o
  11   1   4       13.79        4.04      8.64 o
  12   1   4        2.39        7.36      9.30 o
  13   1   4       29.76       36.84     11.01 o
  14   1   4        4.40       22.37     11.23 o
  15   1   4       16.13       32.36     15.00 o
 -16   2   4       34.83       42.43     13.20 o
 -15   2   4        8.54       17.43     11.80 o
 -14   2   4       70.60       64.37     11.75 o
 -13   2   4      107.66      117.26     12.71 o
 -12   2   4       29.26       39.18     12.18 o
 -11   2   4      139.52      137.94      8.63 o
 -10   2   4      106.99      101.01      7.94 o
  -9   2   4       11.54       23.24      6.45 o
  -8   2   4      210.34      146.46      8.05 o
  -7   2   4       23.11       16.47      4.28 o
  -6   2   4       94.93       86.32      5.09 o
  -5   2   4        2.17       -3.81      3.81 o
  -4   2   4        1.29       -1.57      2.44 o
  -3   2   4       38.90       28.63      2.26 o
  -2   2   4      121.79       80.24      2.54 o
  -1   2   4        7.83       30.70      1.70 o
   0   2   4     2515.64     2235.86     25.62 o
   1   2   4     4250.40     4018.18     52.47 o
   2   2   4        2.74        8.80      1.44 o
   3   2   4      829.47      759.01     12.21 o
   4   2   4      443.27      336.03     12.00 o
   5   2   4        1.61        3.96      2.34 o
   6   2   4       15.36       14.06      2.88 o
   7   2   4       39.98       18.55      4.56 o
   8   2   4     4301.19     4397.46     77.78 o
   9   2   4      123.57      135.82     10.63 o
  10   2   4      480.14      443.31     12.68 o
  11   2   4        1.41       -6.04      8.80 o
  12   2   4       46.13       41.91     10.20 o
  13   2   4       29.67       52.71     10.80 o
  14   2   4        1.45       12.08     11.17 o
  15   2   4       21.52       27.99     18.05 o
 -16   3   4       23.27       -3.22     11.87 o
 -15   3   4       88.69       47.73     12.35 o
 -14   3   4        4.05       -0.32     10.11 o
 -13   3   4      172.29      185.83     14.46 o
 -12   3   4        3.17        5.93     11.63 o
 -11   3   4      104.88      173.69      9.03 o
 -10   3   4      154.94      139.23      8.56 o
  -9   3   4       94.05      125.76      7.81 o
  -8   3   4     2538.78     2219.30     41.27 o
  -7   3   4       81.80      109.63      5.27 o
  -6   3   4     2851.80     2245.93     43.02 o
  -5   3   4      787.24      730.04     14.98 o
  -4   3   4     5401.56     5332.40     72.18 o
  -3   3   4     5238.76     4760.87     61.74 o
  -2   3   4     1469.87     1451.56     18.59 o
  -1   3   4      198.99      169.44      3.43 o
   0   3   4    12565.28    10926.57    128.76 o
   1   3   4    13662.98    11632.99    140.37 o
   2   3   4      204.26      175.93      3.05 o
   3   3   4     1089.85      747.56     13.03 o
   4   3   4      907.03     1706.55     30.27 o
   5   3   4       68.34       23.00      2.37 o
   6   3   4       67.46       49.75      2.93 o
   7   3   4       55.30       39.10      3.59 o
   8   3   4     1084.61     1660.21     31.28 o
   9   3   4     1626.58     1491.47     31.98 o
  10   3   4      350.10      369.20     12.40 o
  11   3   4       57.23       25.93      9.01 o
  12   3   4      101.81       86.30     10.49 o
  13   3   4      120.06      156.11     19.61 o
  14   3   4        1.91       12.76     10.85 o
  15   3   4       11.15       23.75     24.36 o
 -16   4   4       11.38       -6.40     12.57 o
 -15   4   4       52.78       26.20     12.97 o
 -14   4   4        1.39      -10.41     10.41 o
 -13   4   4      506.49      494.77     20.98 o
 -12   4   4       32.13       22.17     11.69 o
 -11   4   4        5.37       -6.52      6.52 o
 -10   4   4        0.25       -7.06      7.06 o
  -9   4   4        7.00        1.08      5.35 o
  -8   4   4      429.01      442.19     11.73 o
  -7   4   4       42.65       40.67      5.41 o
  -6   4   4       15.45       14.37      4.68 o
  -5   4   4       18.41        5.86      4.20 o
  -4   4   4        4.50        0.56      2.49 o
  -3   4   4       57.48       67.18      2.54 o
  -2   4   4       43.27       38.07      2.13 o
  -1   4   4       37.24       29.53      2.00 o
   0   4   4     1648.85     1579.30     19.04 o
   1   4   4     2243.27     2143.55     23.99 o
   2   4   4      128.44      200.24      3.10 o
   3   4   4       52.27       52.75      2.14 o
   4   4   4     2021.73     2455.97     40.40 o
   5   4   4        2.52       -1.08      2.25 o
   6   4   4       73.58       58.42      3.32 o
   7   4   4       19.71       11.61      3.45 o
   8   4   4      294.24      336.78     12.93 o
   9   4   4     1997.63     1802.85     37.75 o
  10   4   4      161.09      124.85     10.23 o
  11   4   4       40.02       42.88      9.81 o
  12   4   4       16.63        5.35      9.62 o
  13   4   4      107.42      157.05     13.87 o
  14   4   4        8.75       22.88     13.02 o
 -16   5   4        5.97        4.44     14.99 o
 -15   5   4       41.86       53.56     12.41 o
 -14   5   4        0.06        9.04     10.47 o
 -13   5   4       60.82       30.91     20.57 o
 -12   5   4       99.82       72.71     11.49 o
 -11   5   4       26.77       25.89      6.98 o
 -10   5   4       14.96       18.91      6.90 o
  -9   5   4       15.91        7.75      6.42 o
  -8   5   4       86.38       72.62      6.97 o
  -7   5   4      110.98      163.55      6.91 o
  -6   5   4       23.33       17.92      4.27 o
  -5   5   4        6.25       -1.13      4.25 o
  -4   5   4       11.03       16.95      3.15 o
  -3   5   4        4.37       -0.87      2.33 o
  -2   5   4       25.16        3.46      1.99 o
  -1   5   4      591.25      605.37      7.96 o
   0   5   4      183.66      230.36      3.87 o
   1   5   4      454.39      443.77      6.06 o
   2   5   4      118.19       77.72      2.28 o
   3   5   4      145.44       76.01      2.68 o
   4   5   4     2914.37     3151.79     41.95 o
   5   5   4       81.40       76.46      3.16 o
   6   5   4       53.50       61.77      3.38 o
   7   5   4      250.40      292.51      6.81 o
   8   5   4      754.37      697.07     15.68 o
   9   5   4       71.39       56.05      8.20 o
  10   5   4       45.27       53.56      7.56 o
  11   5   4      203.53      192.61     11.87 o
  12   5   4       18.74       15.16     10.82 o
  13   5   4        6.96       25.79     10.76 o
  14   5   4       14.11       37.22     12.56 o
 -16   6   4       11.98        4.53     12.51 o
 -15   6   4        8.57       10.80     11.93 o
 -14   6   4        0.97        4.64     10.74 o
 -13   6   4       69.78       67.06     12.12 o
 -12   6   4       23.58       23.63     12.50 o
 -11   6   4       85.11       57.68      6.98 o
 -10   6   4        6.78       15.84      6.65 o
  -9   6   4      226.74      228.18      9.53 o
  -8   6   4      284.66      419.82     12.43 o
  -7   6   4       69.57      314.31      8.84 o
  -6   6   4       69.90      184.12      6.58 o
  -5   6   4      405.48      388.14      8.74 o
  -4   6   4     5071.01     5524.18     91.01 o
  -3   6   4      466.99      437.80      7.78 o
  -2   6   4     1349.34     1315.48     18.53 o
  -1   6   4    11239.09     8870.35    116.92 o
   0   6   4     2739.10     2389.67     30.49 o
   1   6   4      283.16      250.72      4.49 o
   2   6   4      681.23      530.37      7.86 o
   3   6   4       13.31       29.75      2.27 o
   4   6   4     4811.02     5879.69    108.91 o
   5   6   4      356.59      390.19      7.71 o
   6   6   4       24.33       13.90      2.49 o
   7   6   4      189.78      310.73      7.88 o
   8   6   4      326.92      413.55     12.04 o
   9   6   4      296.19      666.80     17.47 o
  10   6   4      525.00      709.94     18.46 o
  11   6   4      199.66      178.81     20.53 o
  12   6   4      128.69      148.65     11.99 o
  13   6   4      105.94      104.28     12.33 o
  14   6   4       12.28       31.28     11.37 o
 -16   7   4       56.67       27.13     12.97 o
 -15   7   4       46.89       39.63     12.40 o
 -14   7   4       23.27       -6.61     10.69 o
 -13   7   4       16.35        8.11     11.73 o
 -12   7   4        7.69       -2.62     10.22 o
 -11   7   4      126.34      147.03      9.40 o
 -10   7   4       25.46       28.39      6.62 o
  -9   7   4      327.09      356.87     11.05 o
  -8   7   4       96.44      101.42      6.14 o
  -7   7   4        6.68       -2.05      5.15 o
  -6   7   4       18.55       11.55      3.85 o
  -5   7   4        1.30       -3.37      3.37 o
  -4   7   4        0.90       -3.31      3.63 o
  -3   7   4       16.41        2.85      2.59 o
  -2   7   4      209.88      193.26      4.45 o
  -1   7   4     1246.78     1416.50     19.53 o
   0   7   4       78.04      122.10      3.00 o
   1   7   4       23.97       17.10      2.15 o
   2   7   4      142.04      166.87      3.67 o
   3   7   4       77.51      135.53      3.62 o
   4   7   4     8108.70     8937.88    115.42 o
   5   7   4      957.69     1102.25     16.03 o
   6   7   4       40.17       52.96      3.76 o
   7   7   4       64.28       69.03      4.25 o
   8   7   4       14.31        7.24      6.29 o
   9   7   4     1047.40     1066.02     23.10 o
  10   7   4      968.08      954.49     22.74 o
  11   7   4       90.69      127.73     12.93 o
  12   7   4      100.73      105.76     11.11 o
  13   7   4        9.25        3.98     10.61 o
  14   7   4       27.13       17.97     11.31 o
 -16   8   4       15.50       63.62     13.31 o
 -15   8   4       81.05       84.72     13.48 o
 -14   8   4       30.59       60.87     11.86 o
 -13   8   4       12.10       -6.51     10.93 o
 -12   8   4        4.93        9.40     12.98 o
 -11   8   4        3.86       -4.11      7.86 o
 -10   8   4        5.84        1.52      6.64 o
  -9   8   4       61.72       79.41      7.61 o
  -8   8   4        6.51       -2.08      5.86 o
  -7   8   4      206.77      237.19      8.13 o
  -6   8   4        1.31       -3.57      3.57 o
  -5   8   4       16.88        5.34      3.41 o
  -4   8   4       43.79       17.29      4.09 o
  -3   8   4       30.42       27.28      3.19 o
  -2   8   4       10.56        4.97      2.70 o
  -1   8   4       55.35       89.43      3.12 o
   0   8   4      704.51      618.23      9.19 o
   1   8   4      763.65      854.53     11.62 o
   2   8   4      452.82      377.95      6.26 o
   3   8   4      188.79      216.77      4.63 o
   4   8   4      100.28      166.87      6.17 o
   5   8   4      524.73      550.08      9.09 o
   6   8   4       16.28       10.21      3.60 o
   7   8   4      236.33      315.49      7.58 o
   8   8   4      208.91      165.61      7.82 o
   9   8   4      582.40      557.59     14.78 o
  10   8   4      369.87      368.05     12.96 o
  11   8   4       85.28      115.39     10.60 o
  12   8   4       42.71       20.86      9.87 o
  13   8   4       14.14       28.25     11.28 o
  14   8   4       10.73       -0.69     10.99 o
 -16   9   4       82.86       87.32     16.27 o
 -15   9   4      129.84      150.66     14.37 o
 -14   9   4       81.30      119.62     13.28 o
 -13   9   4        4.54      -10.78     10.78 o
 -12   9   4       10.11        6.75     10.53 o
 -11   9   4      179.80      184.44     11.01 o
 -10   9   4       31.10        5.02      5.90 o
  -9   9   4      903.69     1029.64     21.81 o
  -8   9   4      126.74      176.13      7.22 o
  -7   9   4     4661.16     4365.73     74.21 o
  -6   9   4      147.40      135.63      5.67 o
  -5   9   4     8070.42     8089.15    133.12 o
  -4   9   4    51067.61    50673.74    825.87 o
  -3   9   4     4273.04     4446.85     68.92 o
  -2   9   4      278.20      108.97      3.95 o
  -1   9   4     1043.51      868.11     12.80 o
   0   9   4     3993.03     2628.95     34.56 o
   1   9   4     5753.48     5150.72     62.65 o
   2   9   4      728.34      769.55     10.78 o
   3   9   4      728.28      897.39     12.67 o
   4   9   4     1695.62     1926.94     25.55 o
   5   9   4      773.50      764.80     16.38 o
   6   9   4       72.69       81.66      4.15 o
   7   9   4        6.78      138.97      7.82 o
   8   9   4      109.04      179.46      8.81 o
   9   9   4      474.70      354.32     11.35 o
  10   9   4      409.88      392.98     17.12 o
  11   9   4      277.24      283.30     14.14 o
  12   9   4       55.63       64.01     10.96 o
  13   9   4       38.36       79.78     12.09 o
  14   9   4       10.35       -3.97     11.25 o
 -16  10   4      112.51      141.05     18.43 o
 -15  10   4      177.45      197.51     15.38 o
 -14  10   4       48.42       53.84     11.94 o
 -13  10   4       34.10       25.65     11.63 o
 -12  10   4        1.16       -9.96      9.96 o
 -11  10   4      179.68      205.72     13.77 o
 -10  10   4       85.17       75.74      7.11 o
  -9  10   4      376.75      386.92     11.69 o
  -8  10   4       13.44       -5.12      5.29 o
  -7  10   4      128.69      106.67      5.70 o
  -6  10   4       11.97        6.91      4.32 o
  -5  10   4       31.89       23.72      4.76 o
  -4  10   4        6.35       -3.87      3.87 o
  -3  10   4       71.75       55.62      4.33 o
  -2  10   4       24.26       11.68      3.00 o
  -1  10   4       38.74       42.34      2.96 o
   0  10   4      417.12      327.47      6.16 o
   1  10   4     1757.35     1924.86     25.08 o
   2  10   4      173.18      125.15      3.54 o
   3  10   4      341.19      408.82      7.09 o
   4  10   4      281.16      397.83      6.98 o
   5  10   4      595.88      632.32     10.10 o
   6  10   4       98.93      141.01      5.57 o
   7  10   4        1.83       -0.28      5.77 o
   8  10   4       52.04       33.28      6.26 o
   9  10   4       90.18      114.20      7.81 o
  10  10   4      266.20      336.06     12.44 o
  11  10   4       66.83       79.22      9.74 o
  12  10   4        2.87       -6.44      9.80 o
  13  10   4      118.75      179.32     14.21 o
  14  10   4        3.68        2.29     13.59 o
 -15  11   4      111.44       68.92     13.65 o
 -14  11   4       52.28       52.93     17.21 o
 -13  11   4        6.55       12.23     10.72 o
 -12  11   4       19.65       15.30     10.35 o
 -11  11   4       39.35        6.97     10.27 o
 -10  11   4      308.70      338.52     11.71 o
  -9  11   4       90.87      147.32      6.78 o
  -8  11   4       19.79       31.70      5.60 o
  -7  11   4        2.86       -4.74      4.74 o
  -6  11   4      101.51       86.84      5.35 o
  -5  11   4       50.73       61.92      5.43 o
  -4  11   4        8.30        6.62      4.43 o
  -3  11   4        0.73        6.13      3.83 o
  -2  11   4       78.37       72.09      3.74 o
  -1  11   4      566.69      542.67      9.53 o
   0  11   4       60.00       65.12      3.16 o
   1  11   4      672.77      577.64     10.00 o
   2  11   4      556.32      613.65      9.45 o
   3  11   4      539.51      573.82      9.15 o
   4  11   4      780.97      898.43     13.21 o
   5  11   4      497.35      599.68      9.61 o
   6  11   4        9.96       -3.63      3.63 o
   7  11   4        1.78       -2.55      5.32 o
   8  11   4      244.63      206.74      8.50 o
   9  11   4       10.08       16.60      6.61 o
  10  11   4      320.28      383.67     14.59 o
  11  11   4        3.81       22.85     10.96 o
  12  11   4       50.57       40.34     10.84 o
  13  11   4      154.11      226.52     14.93 o
  14  11   4        7.97       38.85     19.66 o
 -15  12   4        4.57       24.73     12.97 o
 -14  12   4        4.56       -0.09     11.63 o
 -13  12   4       39.33       47.98     11.17 o
 -12  12   4       51.30       66.08     11.69 o
 -11  12   4       24.25       50.30     11.04 o
 -10  12   4      703.07      820.36     20.21 o
  -9  12   4      600.08      625.89     14.85 o
  -8  12   4       80.54      121.72      6.18 o
  -7  12   4     1031.41      861.46     17.01 o
  -6  12   4     1201.27     1227.99     22.15 o
  -5  12   4     2586.41     2977.33     50.67 o
  -4  12   4    27700.73    26719.53    414.25 o
  -3  12   4      615.66     1221.29     21.22 o
  -2  12   4     2121.61     1710.12     28.26 o
  -1  12   4     4723.96     4426.98     67.38 o
   0  12   4      305.40      384.02      7.74 o
   1  12   4      508.72      346.25      6.72 o
   2  12   4      892.55     1003.25     14.32 o
   3  12   4      195.19      237.98      5.29 o
   4  12   4      115.10      201.25      8.09 o
   5  12   4      142.90      353.67      8.21 o
   6  12   4        5.49       48.74      5.68 o
   7  12   4       36.93       33.65      5.58 o
   8  12   4       97.22       50.76      6.56 o
   9  12   4      155.47      136.85      8.17 o
  10  12   4      360.92      411.40     17.15 o
  11  12   4      174.04      195.95     11.94 o
  12  12   4       31.56       34.33     14.46 o
  13  12   4      348.29      475.25     19.84 o
 -15  13   4       11.24       -0.99     12.26 o
 -14  13   4       62.88       60.01     12.85 o
 -13  13   4       17.14       14.38     10.81 o
 -12  13   4       20.68       32.95     11.33 o
 -11  13   4       35.26       42.24     10.60 o
 -10  13   4      197.60      211.61     11.35 o
  -9  13   4      108.32       86.76      8.18 o
  -8  13   4        3.02       12.29      4.98 o
  -7  13   4       25.73       37.59      5.38 o
  -6  13   4        1.22        0.04      4.69 o
  -5  13   4      112.95      117.65      6.22 o
  -4  13   4       14.43       20.93      4.99 o
  -3  13   4        0.46       -1.39      4.37 o
  -2  13   4      240.09      238.01      6.83 o
  -1  13   4      665.95      782.24     14.61 o
   0  13   4       97.90      123.33      4.79 o
   1  13   4      131.36       74.38      3.96 o
   2  13   4      110.62      159.38      5.19 o
   3  13   4      125.60      139.83      4.45 o
   4  13   4      806.88      911.13     13.29 o
   5  13   4      128.70      145.02      5.08 o
   6  13   4      196.94      250.06     11.64 o
   7  13   4        2.38       -1.74      5.46 o
   8  13   4       15.28       -1.11      5.99 o
   9  13   4       87.07      102.86      8.51 o
  10  13   4      110.15      136.47     10.19 o
  11  13   4      107.10      102.90     10.47 o
  12  13   4      122.78       93.89     12.22 o
  13  13   4       36.63       53.08     12.25 o
 -15  14   4        5.08      -14.20     14.20 o
 -14  14   4       33.07       40.38     12.32 o
 -13  14   4      181.40      258.77     15.62 o
 -12  14   4      233.43      237.87     15.42 o
 -11  14   4       13.15        7.43      9.90 o
 -10  14   4       35.08       33.34      8.60 o
  -9  14   4        1.94        3.51      6.64 o
  -8  14   4      111.39       86.68      5.86 o
  -7  14   4      332.89      350.36      9.50 o
  -6  14   4      184.40      209.24      7.30 o
  -5  14   4        6.27        3.37      4.60 o
  -4  14   4       14.39        9.66      4.38 o
  -3  14   4       12.11        4.90      5.04 o
  -2  14   4       56.26       55.55      4.94 o
  -1  14   4      253.93      234.77      6.66 o
   0  14   4      186.82      204.02      6.22 o
   1  14   4      104.56      134.05      5.10 o
   2  14   4       57.47       67.28      4.27 o
   3  14   4      127.82      130.19      4.98 o
   4  14   4      203.64      220.86      5.88 o
   5  14   4       23.82        6.78      4.44 o
   6  14   4       74.80       98.19      6.04 o
   7  14   4        2.79        0.94      5.54 o
   8  14   4        2.35        2.60      6.23 o
   9  14   4       16.74       29.37      8.41 o
  10  14   4       17.72       15.22      8.70 o
  11  14   4      509.79      563.01     20.74 o
  12  14   4        3.67      -11.02     18.13 o
  13  14   4        1.90       20.29     24.68 o
 -14  15   4       21.40       18.29     14.77 o
 -13  15   4       76.90      153.94     20.08 o
 -12  15   4      311.86      425.80     18.08 o
 -11  15   4       81.40       98.41     11.68 o
 -10  15   4       14.06       55.94     11.10 o
  -9  15   4       28.34       52.81      7.53 o
  -8  15   4      703.89      581.16     14.77 o
  -7  15   4     6819.71     6154.06     95.03 o
  -6  15   4    22138.66    19981.15    313.39 o
  -5  15   4      266.84      690.96     13.97 o
  -4  15   4      315.55      379.34     10.14 o
  -3  15   4       84.55      195.17      6.98 o
  -2  15   4      515.21      478.66     11.10 o
  -1  15   4     3154.93     2433.42     38.27 o
   0  15   4     1301.23     1345.80     22.51 o
   1  15   4      761.63      649.48     12.58 o
   2  15   4       43.09       93.21      4.94 o
   3  15   4        9.01       28.58      4.46 o
   4  15   4      237.44      279.80      8.77 o
   5  15   4      115.42      175.86      6.34 o
   6  15   4      232.16      226.24      7.74 o
   7  15   4       12.43        5.69      5.76 o
   8  15   4        6.71        7.55      5.99 o
   9  15   4       96.59      133.86     13.48 o
  10  15   4       81.43      168.56     11.97 o
  11  15   4      408.55      408.11     19.72 o
  12  15   4       29.48       28.27     11.25 o
  13  15   4      121.93      199.88     18.14 o
 -14  16   4        8.28       -6.45     13.43 o
 -13  16   4       13.37       18.90     13.60 o
 -12  16   4       64.27       61.88     13.36 o
 -11  16   4      179.28      187.45     13.82 o
 -10  16   4        3.15       11.84      9.71 o
  -9  16   4       48.84       47.86      8.13 o
  -8  16   4       53.14       48.22      6.41 o
  -7  16   4       89.30      102.09      6.91 o
  -6  16   4      398.42      396.33     10.68 o
  -5  16   4       12.19       11.01      4.89 o
  -4  16   4        9.19       13.50      5.73 o
  -3  16   4       21.62       18.36      5.46 o
  -2  16   4        6.70        7.66      5.29 o
  -1  16   4      443.10      538.14     13.17 o
   0  16   4      191.58      256.98      7.50 o
   1  16   4      185.72      272.39      7.73 o
   2  16   4        2.29       10.88      4.65 o
   3  16   4       15.02        2.18      4.52 o
   4  16   4      356.79      392.12      9.15 o
   5  16   4      258.57      264.81      8.13 o
   6  16   4       42.42       40.25      6.10 o
   7  16   4       19.74       10.26      5.78 o
   8  16   4       22.72       19.80      6.65 o
   9  16   4       72.64       58.44      9.02 o
  10  16   4      132.58      145.68     12.09 o
  11  16   4      248.82      315.30     16.09 o
  12  16   4       32.18       30.11     11.74 o
 -14  17   4      106.64      137.44     15.86 o
 -13  17   4      105.00      144.83     15.93 o
 -12  17   4       74.46      117.39     14.53 o
 -11  17   4        9.59       13.52     12.71 o
 -10  17   4       48.81       33.08     12.86 o
  -9  17   4      149.21      162.80     12.20 o
  -8  17   4       61.96       83.14      7.75 o
  -7  17   4      122.85      143.14      7.64 o
  -6  17   4        6.59        3.62      5.55 o
  -5  17   4        8.02       -0.73      5.54 o
  -4  17   4        1.68       -5.88      5.88 o
  -3  17   4        8.92       -0.63      5.74 o
  -2  17   4       25.67       31.21      5.72 o
  -1  17   4       49.39       46.92      5.29 o
   0  17   4      180.36      171.85      6.81 o
   1  17   4      222.00      196.53      7.31 o
   2  17   4       48.88       23.13      4.90 o
   3  17   4       34.27       31.65      4.75 o
   4  17   4        1.38        2.45      4.96 o
   5  17   4       36.72       25.84      5.46 o
   6  17   4      452.41      493.17     11.93 o
   7  17   4      199.79      206.03      8.96 o
   8  17   4       82.53       95.76      9.14 o
   9  17   4        0.37       -5.11      9.54 o
  10  17   4       36.57       26.38      9.53 o
  11  17   4       16.56       31.72     13.00 o
  12  17   4      124.15      168.18     15.87 o
 -13  18   4       72.72       92.08     15.20 o
 -12  18   4       80.22       81.23     13.93 o
 -11  18   4       45.65       20.33     12.22 o
 -10  18   4       73.52      110.51     16.19 o
  -9  18   4      411.24      402.75     17.19 o
  -8  18   4      781.29      959.17     24.66 o
  -7  18   4     2361.31     2303.52     46.90 o
  -6  18   4      737.56      446.09     15.01 o
  -5  18   4      790.92      968.66     22.41 o
  -4  18   4    21578.97    21075.92    328.12 o
  -3  18   4     2178.77     2158.09     36.52 o
  -2  18   4      298.00      279.45      8.71 o
  -1  18   4      181.65      181.82      7.65 o
   0  18   4     1448.49     1619.21     28.13 o
   1  18   4      382.66      510.49     12.19 o
   2  18   4       20.31      197.58      6.78 o
   3  18   4       97.10      115.16      5.63 o
   4  18   4       18.92       12.43      5.20 o
   5  18   4       94.00       59.79      6.44 o
   6  18   4      122.38      141.66      8.40 o
   7  18   4      146.31      132.75      9.17 o
   8  18   4       36.85       63.13      9.47 o
   9  18   4        6.09        0.57      9.37 o
  10  18   4       10.35        2.24     20.10 o
  11  18   4       28.90       84.67     13.76 o
  12  18   4      216.58      186.98     26.99 o
 -13  19   4        8.58       -6.97     14.94 o
 -12  19   4       13.01       34.49     13.79 o
 -11  19   4       24.29        0.36     12.88 o
 -10  19   4       25.86       48.49     13.46 o
  -9  19   4       87.17       90.70     13.67 o
  -8  19   4       28.59       19.61      9.89 o
  -7  19   4       38.76       43.36      7.71 o
  -6  19   4        0.24       -0.42      7.88 o
  -5  19   4       25.43       60.95      8.41 o
  -4  19   4        7.22       11.07      7.45 o
  -3  19   4       16.52       13.99      5.71 o
  -2  19   4       15.85       15.26      5.68 o
  -1  19   4        9.42       -0.50      5.39 o
   0  19   4      228.67      228.37      8.09 o
   1  19   4       39.08       41.07      5.72 o
   2  19   4       59.74       43.68      5.63 o
   3  19   4       61.96       70.96      5.80 o
   4  19   4        1.58       -4.49      6.22 o
   5  19   4      126.89      125.43      8.28 o
   6  19   4       78.11       87.68      9.54 o
   7  19   4       10.20       27.18      9.18 o
   8  19   4        7.52       -8.94      8.94 o
   9  19   4        3.46        3.25      9.95 o
  10  19   4        1.04       -7.70     11.98 o
  11  19   4        0.10       12.48     13.02 o
 -13  20   4       59.12       41.03     33.14 o
 -12  20   4       37.13       41.72     14.04 o
 -11  20   4       30.20       26.70     13.14 o
 -10  20   4       24.35        5.92     11.67 o
  -9  20   4       42.08       30.35     12.69 o
  -8  20   4       23.48       19.68     10.13 o
  -7  20   4       24.67       28.53      7.61 o
  -6  20   4        7.76        5.33      8.07 o
  -5  20   4        2.42       -7.58      7.58 o
  -4  20   4        3.00       -7.41      7.41 o
  -3  20   4        2.20       -0.83      7.37 o
  -2  20   4        0.28       -0.94      7.01 o
  -1  20   4       26.59       31.68      6.31 o
   0  20   4       23.16       26.49      6.47 o
   1  20   4      379.57      424.55     12.26 o
   2  20   4        4.42        0.09      6.68 o
   3  20   4       10.77       -6.05      6.05 o
   4  20   4        3.65        6.70      8.89 o
   5  20   4        5.82       -7.56      8.84 o
   6  20   4      173.82      165.60     12.04 o
   7  20   4      267.97      273.49     15.75 o
   8  20   4       21.93       -8.99     10.20 o
   9  20   4        1.31       -6.21     10.66 o
  10  20   4        8.53       -7.71     14.26 o
  11  20   4        6.25       -3.78     14.74 o
 -12  21   4        4.47       51.19     15.84 o
 -11  21   4       22.75       35.93     13.46 o
 -10  21   4       39.92       69.91     19.32 o
  -9  21   4      158.62      190.69     14.72 o
  -8  21   4        4.07      -10.02     10.02 o
  -7  21   4       89.88      148.30      9.53 o
  -6  21   4      836.23      711.61     20.58 o
  -5  21   4      107.97      350.46     13.98 o
  -4  21   4      243.11      392.17     13.96 o
  -3  21   4       77.06      112.14      9.16 o
  -2  21   4      259.93      345.00     12.82 o
  -1  21   4      385.08      380.06     13.46 o
   0  21   4       87.69      172.61      9.43 o
   1  21   4      906.95      923.26     23.09 o
   2  21   4       84.06       33.85      8.51 o
   3  21   4       69.59       67.82     10.30 o
   4  21   4       13.36       -8.97      8.97 o
   5  21   4       23.47        3.40      9.33 o
   6  21   4       58.45       60.04     11.03 o
   7  21   4       38.58      103.09     12.71 o
   8  21   4        2.48       16.97     10.66 o
   9  21   4       19.38       -4.60     13.98 o
  10  21   4        9.16       13.25     14.39 o
 -12  22   4        3.73      -10.09     30.30 o
 -11  22   4        4.77        2.35     14.36 o
 -10  22   4       10.66       -1.87     13.67 o
  -9  22   4       17.71       12.94     15.10 o
  -8  22   4        3.31       -5.33     12.55 o
  -7  22   4        8.16       -0.95     12.06 o
  -6  22   4       65.75       62.36      9.42 o
  -5  22   4        0.78       -4.59      8.00 o
  -4  22   4        0.07       -8.16      8.16 o
  -3  22   4        1.95       -7.32      7.86 o
  -2  22   4        8.79        6.64      7.65 o
  -1  22   4        3.19       -3.90      7.34 o
   0  22   4        7.95       -2.76      7.37 o
   1  22   4      137.61      128.00     10.72 o
   2  22   4        9.60        3.73      8.38 o
   3  22   4       59.40       66.49     10.52 o
   4  22   4        1.36       -0.34      9.61 o
   5  22   4        3.93       -4.04     13.56 o
   6  22   4        7.80       -8.09     10.13 o
   7  22   4       18.68       15.69     11.13 o
   8  22   4        0.51      -10.71     10.71 o
   9  22   4        4.95      -13.37     13.37 o
  10  22   4        6.90        0.05     14.43 o
 -11  23   4        4.10       22.53     14.83 o
 -10  23   4       18.76        5.05     18.27 o
  -9  23   4        0.22      -13.28     13.28 o
  -8  23   4       11.75       17.85     13.52 o
  -7  23   4        2.17      -11.15     11.15 o
  -6  23   4       13.41        1.33      8.75 o
  -5  23   4        0.73       -5.84      8.32 o
  -4  23   4        2.69       -9.25      9.25 o
  -3  23   4        2.05       -8.15      8.15 o
  -2  23   4        1.41       -7.72      7.72 o
  -1  23   4       96.59       98.43      9.25 o
   0  23   4       17.90       -2.20      9.24 o
   1  23   4       89.51       97.14     10.54 o
   2  23   4        4.33        0.16     10.62 o
   3  23   4       52.86       51.96     10.69 o
   4  23   4       15.62       12.79      9.92 o
   5  23   4        2.73       -8.82     10.30 o
   6  23   4       69.67       85.03     12.75 o
   7  23   4        0.80      -11.30     11.30 o
   8  23   4        0.70        5.48     11.43 o
   9  23   4        3.42       -5.82     17.32 o
 -11  24   4        6.45       20.91     20.30 o
 -10  24   4       30.45       15.01     20.18 o
  -9  24   4       13.40       -4.47     13.85 o
  -8  24   4      154.40      174.30     17.63 o
  -7  24   4       18.24       60.83     14.61 o
  -6  24   4       17.28       54.64     11.55 o
  -5  24   4     1666.60     1726.38     39.68 o
  -4  24   4     1024.82     1160.48     29.03 o
  -3  24   4      788.55      746.27     21.38 o
  -2  24   4      414.23      494.85     16.73 o
  -1  24   4      475.57      531.39     19.94 o
   0  24   4       96.88      103.88     11.10 o
   1  24   4      108.15       77.97     13.60 o
   2  24   4        1.32       59.90     12.11 o
   3  24   4       78.27       90.84     11.52 o
   4  24   4       32.63       41.42     11.71 o
   5  24   4       11.86       32.74     11.62 o
   6  24   4        3.16       51.73     12.50 o
   7  24   4       26.49        1.41     12.52 o
   8  24   4        7.40      -11.28     11.28 o
   9  24   4        1.19       -7.28     16.67 o
 -10  25   4        4.63        2.65     14.36 o
  -9  25   4        3.08       -1.99     14.01 o
  -8  25   4        7.51        1.50     14.18 o
  -7  25   4        0.16      -14.15     14.15 o
  -6  25   4        2.79      -10.72     10.72 o
  -5  25   4        5.71        8.35     12.69 o
  -4  25   4        0.70       -9.39      9.39 o
  -3  25   4       10.85        0.65      8.82 o
  -2  25   4       27.69       13.28     10.13 o
  -1  25   4        8.67        2.42      9.70 o
   0  25   4        5.94        5.13      9.54 o
   1  25   4       25.05       12.53     14.83 o
   2  25   4       13.45        0.06     12.32 o
   3  25   4        2.52      -11.63     11.63 o
   4  25   4       48.33       43.84     16.35 o
   5  25   4       17.35       18.67     11.86 o
   6  25   4       36.27       69.01     13.58 o
   7  25   4        5.68      -19.64     19.66 o
   8  25   4       22.40       -8.00     17.58 o
  -9  26   4       47.03       29.04     15.13 o
  -8  26   4       12.12        7.43     14.22 o
  -7  26   4        2.42      -13.69     13.69 o
  -6  26   4        3.55        0.51     12.22 o
  -5  26   4        6.36      -10.86     10.86 o
  -4  26   4       17.20        8.62     15.67 o
  -3  26   4       10.75      -10.05     10.59 o
  -2  26   4        1.87       -0.27     10.11 o
  -1  26   4       17.19       14.36     11.32 o
   0  26   4       36.50       29.52     13.27 o
   1  26   4       21.04       23.79     13.42 o
   2  26   4       10.24       -6.10     13.86 o
   3  26   4        2.04       -7.17     12.20 o
   4  26   4        2.41       20.34     14.36 o
   5  26   4       52.28       40.44     13.10 o
   6  26   4        0.89       -2.76     12.88 o
   7  26   4        8.95       -5.71     12.63 o
  -8  27   4       52.45       31.57     15.44 o
  -7  27   4        6.22       28.15     14.89 o
  -6  27   4       20.60       15.24     16.44 o
  -5  27   4       87.59       88.12     15.83 o
  -4  27   4     1186.94     1321.29     47.02 o
  -3  27   4      285.84      390.22     18.44 o
  -2  27   4       50.83       52.47     11.62 o
  -1  27   4      109.95      116.54     21.27 o
   0  27   4      119.62      181.40     17.37 o
   1  27   4       61.24      131.95     18.32 o
   2  27   4       29.39       32.78     12.55 o
   3  27   4        0.26      -12.00     12.00 o
   4  27   4       26.97       22.58     17.41 o
   5  27   4       24.84       30.60     13.35 o
   6  27   4       10.18        1.41     12.84 o
   7  27   4       41.26       69.16     31.87 o
  -7  28   4        7.48      -27.51     27.51 o
  -6  28   4        1.39       -8.40     19.05 o
  -5  28   4        5.38      -12.12     18.86 o
  -4  28   4        0.90      -16.45     16.45 o
  -3  28   4        0.64      -10.82     13.73 o
  -2  28   4        0.28       -5.90     21.35 o
  -1  28   4       38.89       57.04     15.08 o
   0  28   4       30.56       32.68     14.48 o
   1  28   4       21.13        6.27     14.52 o
   2  28   4        1.36        7.57     14.29 o
   3  28   4        2.89      -10.20     12.39 o
   4  28   4        0.68      -12.94     12.94 o
   5  28   4       34.92       40.12     13.70 o
  -6  29   4        0.36       -7.41     18.88 o
  -5  29   4        1.15      -19.34     19.34 o
  -4  29   4        1.47      -13.49     36.68 o
  -3  29   4        0.53      -37.14     68.11 o
  -2  29   4        1.99      -18.43     24.94 o
  -1  29   4        6.07      -14.09     14.09 o
   0  29   4        0.57      -11.14     14.46 o
   1  29   4        2.25       11.48     14.57 o
   2  29   4       22.91        6.35     13.71 o
   3  29   4       10.45        7.26     12.92 o
   4  29   4       32.68       10.55     13.40 o
  -3  30   4       10.31       13.07     52.02 o
  -2  30   4       75.42       36.21     31.57 o
  -1  30   4      218.38      243.19     21.66 o
   0  30   4       42.60       47.25     16.28 o
   1  30   4       31.32        0.68     16.15 o
   2  30   4       19.72       27.18     13.82 o
   3  30   4       17.43       36.70     23.33 o
  -1  31   4       16.85      -32.47     35.48 o
   0  31   4        4.57      -33.68     33.68 o
 -17   0   5        0.04      -26.16     30.97 o
 -16   0   5        0.22       12.17     16.26 o
 -15   0   5        0.56      -16.60     16.60 o
 -14   0   5      348.83      397.52     31.45 o
 -13   0   5        4.38        8.48     17.16 o
 -12   0   5        9.94        3.84     15.75 o
 -11   0   5       47.43       47.88     12.37 o
 -10   0   5      355.80      415.70     19.34 o
  -9   0   5        4.70       31.04     10.23 o
  -8   0   5       67.76      282.79     14.47 o
  -7   0   5      171.03      110.85     12.24 o
  -6   0   5      122.98      123.40      9.36 o
  -5   0   5        0.09        6.01      6.26 o
  -4   0   5     4581.38     4383.89     94.13 o
  -3   0   5       78.92      133.92      4.71 o
  -2   0   5    11144.88     8292.91    143.65 o
  -1   0   5      148.53      274.81      7.27 o
   0   0   5     9032.68     6438.22    130.09 o
   1   0   5       17.35       30.97      9.11 o
   2   0   5     1301.55     1189.11    111.10 o
   3   0   5     2106.17     2551.57    105.82 o
   4   0   5       75.93      355.44     11.91 o
   5   0   5       14.19       18.76      3.75 o
   6   0   5       37.62        5.46      5.26 o
   7   0   5     2008.07     1780.07     53.01 o
   8   0   5      452.06      714.22     30.21 o
   9   0   5     1460.48     1236.33     43.76 o
  10   0   5      108.87       83.98     13.46 o
  11   0   5       30.77       40.19     13.01 o
  12   0   5        1.27       18.30     13.83 o
  13   0   5        3.48       23.96     15.34 o
  14   0   5       98.67       87.87     18.58 o
 -17   1   5        3.50       21.09     22.26 o
 -16   1   5        2.14       21.12     12.57 o
 -15   1   5        6.98       14.47     11.66 o
 -14   1   5      534.15      510.53     22.53 o
 -13   1   5        3.21       10.46     12.44 o
 -12   1   5       38.75       18.51     11.95 o
 -11   1   5       17.49       -5.48      6.74 o
 -10   1   5       74.86       77.63      8.43 o
  -9   1   5       25.72       19.82      7.32 o
  -8   1   5       34.63       25.57      5.81 o
  -7   1   5        2.77        3.22      4.28 o
  -6   1   5        3.00        0.18      5.14 o
  -5   1   5        1.78       -1.77      4.37 o
  -4   1   5       31.77       20.64      2.87 o
  -3   1   5        1.15       -0.45      2.09 o
  -2   1   5      594.35      618.45      8.43 o
  -1   1   5       17.40       11.53      1.80 o
   0   1   5     3659.70     3132.79     47.71 o
   1   1   5       20.64       19.47      2.17 o
   2   1   5     1526.91      980.96     26.97 o
   3   1   5     2266.47     2479.55     39.76 o
   4   1   5      649.06      984.67     15.44 o
   5   1   5       28.29       30.82      3.22 o
   6   1   5       23.25        6.35      3.60 o
   7   1   5     1124.63     1212.12     26.76 o
   8   1   5      153.45      179.47     14.72 o
   9   1   5     1056.39      926.26     19.94 o
  10   1   5       13.94       -6.16      8.11 o
  11   1   5       34.43       36.74      9.07 o
  12   1   5       14.51       23.69      9.79 o
  13   1   5       26.97       17.23     10.35 o
  14   1   5        2.45       -9.71     10.42 o
 -17   2   5       12.15       19.16     23.28 o
 -16   2   5       54.99       52.60     13.14 o
 -15   2   5        3.26        4.54     11.41 o
 -14   2   5      126.97      137.95     19.75 o
 -13   2   5       13.62       24.41     12.59 o
 -12   2   5       70.06       60.42     14.59 o
 -11   2   5      162.31      173.85      9.16 o
 -10   2   5        3.74       -2.50      7.04 o
  -9   2   5       61.19       80.96      6.25 o
  -8   2   5      131.54      142.82      6.59 o
  -7   2   5       55.00       72.11      4.89 o
  -6   2   5        8.37       -1.70      4.83 o
  -5   2   5        1.64       -2.11      4.16 o
  -4   2   5        4.05        1.71      2.95 o
  -3   2   5      131.18      112.50      2.89 o
  -2   2   5      135.32       86.11      2.49 o
  -1   2   5      332.62      367.92      6.99 o
   0   2   5      590.73      546.63      7.92 o
   1   2   5        7.03        1.38      1.62 o
   2   2   5      200.04      190.83      4.90 o
   3   2   5       62.38      143.16      4.62 o
   4   2   5      157.19       97.00      3.36 o
   5   2   5       15.00       19.11      3.06 o
   6   2   5        8.74        2.72      3.63 o
   7   2   5      897.21      988.05     17.51 o
   8   2   5     3568.69     3295.01     53.87 o
   9   2   5      129.86      141.47      9.99 o
  10   2   5       12.32        8.77      8.36 o
  11   2   5        2.12       -2.87      8.63 o
  12   2   5       41.44       49.29      9.92 o
  13   2   5        0.05        7.32      9.86 o
  14   2   5       25.09       22.44     10.99 o
 -16   3   5       25.98       27.01     12.42 o
 -15   3   5       48.60       13.99     11.98 o
 -14   3   5      106.49      131.36     13.87 o
 -13   3   5       65.15      102.28     14.09 o
 -12   3   5      101.80       97.93     12.97 o
 -11   3   5      464.48      575.09     15.98 o
 -10   3   5       39.91       34.68      7.40 o
  -9   3   5      649.67      536.61     13.74 o
  -8   3   5     3332.69     3581.20     68.05 o
  -7   3   5     5742.50     5702.21    106.25 o
  -6   3   5        4.77        2.77      4.91 o
  -5   3   5        0.93        0.22      4.28 o
  -4   3   5      656.09      575.18     10.36 o
  -3   3   5     1445.67     1319.82     19.52 o
  -2   3   5      226.00      307.55      4.94 o
  -1   3   5      563.09     1098.18     15.11 o
   0   3   5     2865.42     2125.58     25.18 o
   1   3   5       63.35       81.00      1.88 o
   2   3   5        5.37       69.00      2.65 o
   3   3   5     1126.30     1279.58     19.97 o
   4   3   5      453.27      610.93     12.02 o
   5   3   5      127.88      173.78      5.07 o
   6   3   5       55.98       64.88      4.10 o
   7   3   5      379.56      544.89     11.28 o
   8   3   5     1919.41     1616.12     32.08 o
   9   3   5      265.67      208.61     15.81 o
  10   3   5      170.76      182.18     11.10 o
  11   3   5        9.16       24.65      8.64 o
  12   3   5      122.16      132.21     11.37 o
  13   3   5        0.29        6.71     10.43 o
  14   3   5        9.70       44.26     11.15 o
 -16   4   5        6.38        1.90     15.28 o
 -15   4   5       25.42       23.02     12.21 o
 -14   4   5       67.84       92.05     13.25 o
 -13   4   5       23.08       16.71     14.02 o
 -12   4   5      116.12      106.82     13.76 o
 -11   4   5       54.09       81.09      8.37 o
 -10   4   5        1.18       -3.23      6.99 o
  -9   4   5       15.91       13.89      6.89 o
  -8   4   5      260.36      278.61      9.61 o
  -7   4   5      136.41      155.19      7.43 o
  -6   4   5        5.07       -4.49      4.49 o
  -5   4   5        0.81       -4.13      4.13 o
  -4   4   5       28.92        8.45      2.92 o
  -3   4   5       38.91       34.70      2.52 o
  -2   4   5      189.19      138.41      3.18 o
  -1   4   5        9.40       14.28      1.82 o
   0   4   5       50.29       47.52      1.94 o
   1   4   5        8.69        4.63      1.42 o
   2   4   5      289.71      316.05      5.16 o
   3   4   5      885.54      716.96     16.15 o
   4   4   5      248.26      287.91      5.58 o
   5   4   5      372.83      446.70      7.85 o
   6   4   5       78.13       95.08      4.43 o
   7   4   5       67.57       43.12      4.98 o
   8   4   5        9.40       -7.89     11.85 o
   9   4   5      301.91      317.52     10.90 o
  10   4   5      245.13      236.93     13.45 o
  11   4   5        6.64        2.56      8.85 o
  12   4   5       15.81       19.02      9.71 o
  13   4   5        2.67       20.66     10.57 o
  14   4   5        0.96       -0.44     10.69 o
 -16   5   5       72.16       55.11     12.97 o
 -15   5   5       15.50        8.63     11.85 o
 -14   5   5        6.48        9.69     12.17 o
 -13   5   5      137.04      118.07     12.61 o
 -12   5   5        4.05        3.12     11.46 o
 -11   5   5      323.77      383.55     12.54 o
 -10   5   5       65.23       76.05      7.80 o
  -9   5   5       59.86       44.92      7.65 o
  -8   5   5      124.78      133.71      7.62 o
  -7   5   5       42.12       29.73      5.33 o
  -6   5   5        5.64       -1.96      4.72 o
  -5   5   5        0.77       -3.03      4.42 o
  -4   5   5        0.02       -2.52      2.52 o
  -3   5   5       34.25       17.50      2.39 o
  -2   5   5      966.82      807.06     12.22 o
  -1   5   5       18.90       21.28      2.00 o
   0   5   5      474.29      615.70      8.68 o
   1   5   5       27.75       33.91      1.83 o
   2   5   5      218.01      230.88      4.20 o
   3   5   5     2271.13     2632.52     34.85 o
   4   5   5     1162.32     1483.66     21.61 o
   5   5   5       10.05       15.81      2.93 o
   6   5   5      330.37      406.18      8.28 o
   7   5   5        0.70        6.94      2.96 o
   8   5   5      213.47      144.35     10.52 o
   9   5   5       22.60       56.14      6.68 o
  10   5   5       56.66       64.23      9.25 o
  11   5   5      220.25      199.94     12.04 o
  12   5   5       10.59       13.41      9.83 o
  13   5   5        7.92      -10.01     10.01 o
  14   5   5       10.68        9.09     11.07 o
 -16   6   5        8.91       25.25     12.74 o
 -15   6   5       15.27       14.71     11.93 o
 -14   6   5       35.26       55.98     12.99 o
 -13   6   5      156.81      121.25     13.10 o
 -12   6   5       83.24       32.19     12.35 o
 -11   6   5      411.97      415.64     12.47 o
 -10   6   5      413.61      482.49     13.38 o
  -9   6   5      161.52      217.40      9.51 o
  -8   6   5     5827.98     5068.79     97.32 o
  -7   6   5     3444.49     3710.48     65.97 o
  -6   6   5      108.78      163.12      6.39 o
  -5   6   5      724.21      819.54     16.65 o
  -4   6   5        8.28        2.69      3.38 o
  -3   6   5      327.99      151.72      4.12 o
  -2   6   5    13029.77    12244.97    169.58 o
  -1   6   5       67.59      193.92      4.25 o
   0   6   5     1748.26     1779.56     23.21 o
   1   6   5       65.60       35.36      2.08 o
   2   6   5      544.13      626.78      8.97 o
   3   6   5     2623.45     3197.41     73.65 o
   4   6   5      147.06      707.32     11.89 o
   5   6   5      102.33      136.13      4.26 o
   6   6   5       68.72      251.43      6.89 o
   7   6   5      432.03      279.47      7.87 o
   8   6   5      509.64      435.89     12.33 o
   9   6   5      712.31      767.21     17.91 o
  10   6   5      399.10      496.53     17.81 o
  11   6   5      283.32      258.97     13.25 o
  12   6   5       37.07       84.44     10.74 o
  13   6   5       43.74       69.53     11.50 o
  14   6   5       43.81       48.56     14.03 o
 -16   7   5      143.84      136.18     14.67 o
 -15   7   5       88.15       85.52     12.90 o
 -14   7   5       23.88       27.43     12.22 o
 -13   7   5       30.00       20.95     11.92 o
 -12   7   5        2.41      -10.09     11.61 o
 -11   7   5       96.74       86.15      8.54 o
 -10   7   5      225.27      248.35      9.61 o
  -9   7   5       26.20       18.46      6.73 o
  -8   7   5      179.58      177.10      7.92 o
  -7   7   5      120.49      102.33      6.37 o
  -6   7   5       14.31       10.88      4.50 o
  -5   7   5       11.70       -3.39      4.69 o
  -4   7   5        4.75        3.48      3.79 o
  -3   7   5       36.79       31.56      3.03 o
  -2   7   5     1891.82     2157.34     29.55 o
  -1   7   5      141.08      122.28      3.37 o
   0   7   5       15.90       42.49      2.64 o
   1   7   5       37.38       20.97      2.06 o
   2   7   5      105.96       79.43      2.94 o
   3   7   5     5161.64     5694.10     72.31 o
   4   7   5     1166.67     1230.73     17.08 o
   5   7   5       48.03       52.04      3.04 o
   6   7   5       81.80       82.73      4.31 o
   7   7   5      272.69      271.99      8.54 o
   8   7   5      491.02      485.24     13.21 o
   9   7   5      767.69      715.43     17.23 o
  10   7   5      449.51      510.29     16.71 o
  11   7   5      140.29      153.83     11.34 o
  12   7   5       44.91       57.99     10.79 o
  13   7   5        0.78        9.67     10.75 o
  14   7   5        9.31       13.84     11.20 o
 -16   8   5       80.30       60.20     16.62 o
 -15   8   5       61.96       61.71     13.30 o
 -14   8   5      413.78      506.25     22.25 o
 -13   8   5      273.78      284.62     16.52 o
 -12   8   5       17.63        3.93     10.41 o
 -11   8   5        2.41       -2.38      7.45 o
 -10   8   5       52.16       68.40      7.10 o
  -9   8   5      619.63      562.04     14.66 o
  -8   8   5      335.12      335.58     10.38 o
  -7   8   5       44.47       33.19      5.80 o
  -6   8   5        0.04       -4.17      4.17 o
  -5   8   5        1.56       -2.32      4.07 o
  -4   8   5       14.39        9.96      3.97 o
  -3   8   5      226.46      280.35      6.30 o
  -2   8   5      636.23      668.96     10.78 o
  -1   8   5       22.49        3.55      2.54 o
   0   8   5     1044.17     1178.45     16.23 o
   1   8   5      114.92      117.90      3.33 o
   2   8   5      486.89      546.88      8.51 o
   3   8   5      179.47      148.74      4.05 o
   4   8   5       68.18       60.31      3.13 o
   5   8   5       48.10       52.50      3.41 o
   6   8   5      325.01      405.81      8.10 o
   7   8   5     1216.46     1194.97     22.88 o
   8   8   5       61.62       80.50      8.46 o
   9   8   5      106.64       69.92      7.84 o
  10   8   5      409.09      395.95     14.81 o
  11   8   5       23.13        5.20      9.43 o
  12   8   5       17.09       44.69     10.73 o
  13   8   5        3.25       -0.79     14.30 o
  14   8   5       41.55       31.28     11.30 o
 -16   9   5       78.20       78.86     13.53 o
 -15   9   5       82.62       85.77     13.45 o
 -14   9   5      192.46      210.71     15.86 o
 -13   9   5      248.47      251.45     15.88 o
 -12   9   5       62.95       66.87     11.19 o
 -11   9   5       66.81      128.95      9.22 o
 -10   9   5      765.15      797.51     18.36 o
  -9   9   5     5314.04     4344.93     77.67 o
  -8   9   5    11654.60     9974.41    173.62 o
  -7   9   5     6196.32     4978.86     87.93 o
  -6   9   5      246.15      316.11      8.18 o
  -5   9   5    12779.24    13038.38    213.26 o
  -4   9   5      631.26      564.43     12.00 o
  -3   9   5     5139.24     5296.83     76.20 o
  -2   9   5    10761.16     9717.62    132.17 o
  -1   9   5      313.75      234.20      5.13 o
   0   9   5     2488.10     2896.49     38.92 o
   1   9   5      239.24      215.59      4.73 o
   2   9   5      544.01      424.54      6.82 o
   3   9   5     1450.65     1721.82     25.95 o
   4   9   5      536.34      538.51      9.19 o
   5   9   5       30.85       35.43      3.59 o
   6   9   5      140.96      157.56      5.09 o
   7   9   5      662.52      743.13     21.24 o
   8   9   5      679.81      534.31     13.63 o
   9   9   5      639.36      738.51     17.59 o
  10   9   5      290.05      284.07     13.70 o
  11   9   5       49.20       37.82      9.97 o
  12   9   5       62.96      104.38     11.46 o
  13   9   5        2.15       12.93     10.57 o
  14   9   5       40.43       33.99     17.29 o
 -16  10   5      117.60       87.56     14.01 o
 -15  10   5       35.97       36.32     12.25 o
 -14  10   5      231.60      259.85     17.16 o
 -13  10   5      160.23      183.35     19.69 o
 -12  10   5       25.99       31.68     10.79 o
 -11  10   5       72.26       79.66      9.41 o
 -10  10   5      124.59      123.30      9.09 o
  -9  10   5      508.50      531.31     14.45 o
  -8  10   5      330.57      354.80     11.07 o
  -7  10   5       33.56       27.47      4.68 o
  -6  10   5       52.63       79.95      4.95 o
  -5  10   5        2.38       -4.37      4.37 o
  -4  10   5        2.10       -4.02      4.02 o
  -3  10   5      174.67      213.68      5.85 o
  -2  10   5     1088.60     1387.07     20.86 o
  -1  10   5      127.80      113.39      3.73 o
   0  10   5      787.22     1037.19     15.00 o
   1  10   5       38.83       63.22      2.94 o
   2  10   5      208.33      254.19      5.30 o
   3  10   5     1997.87     2203.42     29.00 o
   4  10   5      822.46      844.68     12.54 o
   5  10   5       78.73       75.49      3.76 o
   6  10   5       29.47       17.10      4.36 o
   7  10   5      261.70      304.08     10.00 o
   8  10   5      791.46      702.95     16.37 o
   9  10   5      732.70      764.70     19.69 o
  10  10   5       80.51      129.97      9.97 o
  11  10   5       30.67        7.95      8.92 o
  12  10   5      104.93      138.38     14.77 o
  13  10   5        0.83       -0.59     10.59 o
 -15  11   5      279.84      298.80     17.47 o
 -14  11   5      165.71      200.32     14.80 o
 -13  11   5       32.17       50.83     12.22 o
 -12  11   5        5.95       -1.21     10.47 o
 -11  11   5        4.31       -8.25      8.25 o
 -10  11   5      214.26      206.66     10.57 o
  -9  11   5       71.89       44.55      7.06 o
  -8  11   5       75.11       51.34      5.80 o
  -7  11   5        1.29       -4.35      4.75 o
  -6  11   5        3.94        5.69      4.53 o
  -5  11   5       26.26       13.19      4.77 o
  -4  11   5       73.78       82.64      4.68 o
  -3  11   5       10.34        8.65      3.74 o
  -2  11   5       13.51       42.77      3.50 o
  -1  11   5       33.83       20.33      2.96 o
   0  11   5       31.58       56.18      3.28 o
   1  11   5       43.91       80.10      3.22 o
   2  11   5        7.01       27.61      3.16 o
   3  11   5      405.14      488.76      8.04 o
   4  11   5       46.21       22.36      3.34 o
   5  11   5       67.50       79.01      4.10 o
   6  11   5       83.59       84.75      6.09 o
   7  11   5      374.59      326.00     10.22 o
   8  11   5       33.16       10.58      6.17 o
   9  11   5      118.28      109.60      8.38 o
  10  11   5       37.07       28.59      8.67 o
  11  11   5        2.07        9.85      8.76 o
  12  11   5       21.16       27.71     10.69 o
  13  11   5       16.91       31.81     11.28 o
 -15  12   5       22.44       64.19     13.23 o
 -14  12   5       62.23      115.97     13.49 o
 -13  12   5       25.84        5.57     11.63 o
 -12  12   5       38.39       22.99     10.86 o
 -11  12   5       16.25       44.13      9.66 o
 -10  12   5      586.32      509.11     15.20 o
  -9  12   5      541.49      967.86     21.18 o
  -8  12   5     1829.86     1447.80     26.02 o
  -7  12   5     1068.38      951.53     18.47 o
  -6  12   5      417.44      392.28     10.72 o
  -5  12   5     2884.31     2773.91     47.41 o
  -4  12   5     7225.20     8122.82    124.88 o
  -3  12   5      703.43      766.74     14.64 o
  -2  12   5      650.96      491.59      9.88 o
  -1  12   5      167.39      646.02     11.98 o
   0  12   5      644.60     1187.69     17.23 o
   1  12   5      274.00      181.62      4.45 o
   2  12   5       34.73       63.22      3.54 o
   3  12   5      651.64      696.84     10.82 o
   4  12   5      272.87      193.01      4.93 o
   5  12   5       53.07       83.58      3.96 o
   6  12   5       57.99       96.22      6.22 o
   7  12   5       66.80      159.90      7.05 o
   8  12   5        4.10       62.51      6.83 o
   9  12   5       78.35       56.55      7.54 o
  10  12   5       98.99      120.27      9.88 o
  11  12   5       86.44      103.97     10.41 o
  12  12   5      159.08      173.59     13.22 o
  13  12   5       30.80       63.86     11.73 o
 -15  13   5       18.96       31.09     12.30 o
 -14  13   5       55.95       44.38     12.48 o
 -13  13   5       22.60       16.26     11.69 o
 -12  13   5      126.67      141.45     14.45 o
 -11  13   5       18.43        8.52     10.05 o
 -10  13   5      226.51      261.77     10.82 o
  -9  13   5       19.11       25.20      7.12 o
  -8  13   5       22.32       21.83      5.41 o
  -7  13   5       97.85       86.70      6.27 o
  -6  13   5        5.90       14.54      5.71 o
  -5  13   5        2.83        0.60      5.51 o
  -4  13   5       50.81       76.26      5.14 o
  -3  13   5      137.17      153.33      5.67 o
  -2  13   5        1.94        2.23      3.50 o
  -1  13   5       25.03       23.67      3.73 o
   0  13   5      546.84      701.50     13.84 o
   1  13   5      236.28      207.04      5.42 o
   2  13   5      106.28      142.27      4.52 o
   3  13   5      142.46      163.29      4.91 o
   4  13   5      343.35      333.77      6.87 o
   5  13   5       50.63       58.01      4.97 o
   6  13   5       13.36        8.22      5.30 o
   7  13   5      108.22      102.97      6.58 o
   8  13   5        7.81        7.68      6.29 o
   9  13   5       23.03       31.11      8.10 o
  10  13   5       71.41       86.19     10.05 o
  11  13   5        6.19        3.21      8.97 o
  12  13   5        2.41       11.74     10.80 o
  13  13   5       20.46       19.29     11.21 o
 -15  14   5       25.44       41.56     14.88 o
 -14  14   5       11.15      -12.46     16.11 o
 -13  14   5       19.13       13.19     11.92 o
 -12  14   5      106.44      135.46     13.35 o
 -11  14   5       73.46       59.78     11.23 o
 -10  14   5       92.05      104.61      8.60 o
  -9  14   5        6.74       -6.62      6.62 o
  -8  14   5        1.61       -4.92      4.92 o
  -7  14   5       18.50       -5.19      5.41 o
  -6  14   5        5.42       -1.35      5.84 o
  -5  14   5       53.59       44.06      5.64 o
  -4  14   5       19.43       -1.44      4.71 o
  -3  14   5       29.69       15.32      3.83 o
  -2  14   5      226.84      248.86      7.36 o
  -1  14   5       69.77       65.31      5.06 o
   0  14   5      378.86      466.18     10.46 o
   1  14   5       93.02       81.26      4.59 o
   2  14   5       52.99       49.25      4.12 o
   3  14   5      104.31      114.87      4.86 o
   4  14   5       11.46        5.69      3.88 o
   5  14   5      222.66      231.04      7.67 o
   6  14   5      105.52      132.79      6.49 o
   7  14   5       11.20        3.70      5.58 o
   8  14   5       31.58       23.38      6.50 o
   9  14   5        0.53        0.11      7.57 o
  10  14   5       18.05       44.69      9.08 o
  11  14   5       17.34       -1.13      9.06 o
  12  14   5        8.24       27.31     15.76 o
  13  14   5        6.38      -10.57     42.40 o
 -15  15   5        2.09      -10.59     44.35 o
 -14  15   5        1.63        8.67     20.06 o
 -13  15   5        9.86       34.99     12.47 o
 -12  15   5      425.68      384.15     18.74 o
 -11  15   5      191.20      229.74     14.61 o
 -10  15   5      683.94      778.53     22.65 o
  -9  15   5       79.49       99.30      8.24 o
  -8  15   5      407.24      320.98     11.52 o
  -7  15   5      282.69      392.37     10.15 o
  -6  15   5      820.38     1559.18     27.55 o
  -5  15   5    17162.10    17596.88    273.86 o
  -4  15   5     2106.81     2251.34     37.61 o
  -3  15   5       26.33       44.39      5.38 o
  -2  15   5     1564.11     1502.77     25.91 o
  -1  15   5      722.95      357.84      9.49 o
   0  15   5     2647.07     2375.98     39.05 o
   1  15   5      559.09      515.94     11.37 o
   2  15   5      104.32       81.59      4.67 o
   3  15   5        1.19       10.76      4.22 o
   4  15   5       60.32       41.41      4.98 o
   5  15   5       68.37       48.16      5.51 o
   6  15   5       25.18       50.21      5.73 o
   7  15   5      120.67       83.10      6.52 o
   8  15   5       43.01       23.98      7.07 o
   9  15   5       35.79       21.50      8.31 o
  10  15   5      228.24      285.97     13.87 o
  11  15   5        7.33       24.73     10.71 o
  12  15   5      136.34      141.23     14.88 o
 -14  16   5       23.05       -4.95     13.70 o
 -13  16   5        8.95       -0.70     13.21 o
 -12  16   5      301.48      326.03     20.57 o
 -11  16   5      113.44      116.32     12.34 o
 -10  16   5      325.74      344.12     14.52 o
  -9  16   5       15.59       12.31      6.97 o
  -8  16   5        9.84       -1.03      6.61 o
  -7  16   5        7.19       11.28      5.66 o
  -6  16   5        1.94       -1.67      5.42 o
  -5  16   5        2.16       -5.08      5.08 o
  -4  16   5       23.10       20.86      6.10 o
  -3  16   5       25.43       26.71      5.75 o
  -2  16   5      161.93      230.65      7.73 o
  -1  16   5        8.00        5.66      4.93 o
   0  16   5      196.56      218.37      7.39 o
   1  16   5       37.20       50.05      5.45 o
   2  16   5        4.48       -1.33      4.46 o
   3  16   5        0.33       -1.89      4.45 o
   4  16   5       91.02       89.43      5.71 o
   5  16   5        6.79        0.59      5.08 o
   6  16   5        4.50       -5.32      5.32 o
   7  16   5       38.44       21.32      6.03 o
   8  16   5       27.37       11.83      7.90 o
   9  16   5       11.22        9.33      8.49 o
  10  16   5       34.14       49.32      9.34 o
  11  16   5        8.65        1.29     10.74 o
  12  16   5      110.68      216.77     14.95 o
 -14  17   5       25.32       34.73     17.30 o
 -13  17   5        2.09        0.65     13.17 o
 -12  17   5        6.64       18.85     13.89 o
 -11  17   5        3.48       -2.38     12.71 o
 -10  17   5       59.49       47.09     13.35 o
  -9  17   5       48.04       42.84     11.31 o
  -8  17   5       63.35       40.52      8.57 o
  -7  17   5       46.83       42.15      7.09 o
  -6  17   5       18.59       24.41      7.78 o
  -5  17   5       22.96       25.20      6.34 o
  -4  17   5       24.83       27.67      6.15 o
  -3  17   5       17.60       23.81      5.82 o
  -2  17   5      174.34      176.00      7.31 o
  -1  17   5       73.09       81.32      6.11 o
   0  17   5     1233.15     1271.44     22.70 o
   1  17   5      408.90      472.69     11.39 o
   2  17   5      139.65      158.90      6.01 o
   3  17   5       12.42        7.87      4.90 o
   4  17   5       75.36       77.08      7.17 o
   5  17   5      206.14      195.19      7.51 o
   6  17   5       69.87       72.89      6.82 o
   7  17   5       79.40       64.42      6.84 o
   8  17   5        7.28       10.19      8.47 o
   9  17   5        6.46       -1.85      9.26 o
  10  17   5       39.70       45.84     11.46 o
  11  17   5       13.03       41.27     13.14 o
  12  17   5       43.88      163.50     27.41 o
 -14  18   5       39.39       20.87     33.35 o
 -13  18   5       17.92       45.91     18.50 o
 -12  18   5       91.08       58.96     15.37 o
 -11  18   5       59.10       87.10     15.47 o
 -10  18   5      418.69      398.42     21.40 o
  -9  18   5      222.13      261.77     14.44 o
  -8  18   5     1552.59     1590.18     36.36 o
  -7  18   5      699.60      852.96     20.99 o
  -6  18   5     4333.25     4326.69     88.62 o
  -5  18   5     3737.03     3464.95     71.77 o
  -4  18   5     1634.76     2115.77     36.10 o
  -3  18   5      134.31      317.27      9.73 o
  -2  18   5      889.91      890.33     17.50 o
  -1  18   5      175.41      112.64      6.65 o
   0  18   5     3133.10     2554.27     42.30 o
   1  18   5      731.16      614.49     13.39 o
   2  18   5      166.83      177.33      6.34 o
   3  18   5       39.37       20.72      5.14 o
   4  18   5       56.93       61.43      6.28 o
   5  18   5       36.66       85.44      6.65 o
   6  18   5       45.53       27.64      6.60 o
   7  18   5       20.78       23.37      7.33 o
   8  18   5        5.74        4.25     15.43 o
   9  18   5        7.63       -9.59      9.59 o
  10  18   5       38.42       68.38     13.19 o
  11  18   5       33.77      109.80     14.38 o
 -13  19   5        1.39       -1.16     13.42 o
 -12  19   5        3.00       -6.00     12.91 o
 -11  19   5       56.76       70.19     14.94 o
 -10  19   5       97.78       88.05     14.48 o
  -9  19   5        3.59       17.17     10.17 o
  -8  19   5       15.71        7.67      8.65 o
  -7  19   5        8.25        7.05      7.19 o
  -6  19   5       11.75       12.36      8.14 o
  -5  19   5        1.70       -7.54      7.54 o
  -4  19   5       25.11       25.99      7.50 o
  -3  19   5       20.24        7.69      6.45 o
  -2  19   5       22.65       17.05      5.70 o
  -1  19   5       20.55        3.99      5.45 o
   0  19   5      747.51      849.55     16.87 o
   1  19   5      222.37      270.46      8.41 o
   2  19   5       38.32       15.12      5.64 o
   3  19   5       24.26       27.93      5.88 o
   4  19   5      138.47      147.46      8.48 o
   5  19   5       89.32      109.19      8.09 o
   6  19   5       56.60       53.25      9.03 o
   7  19   5        0.06       -9.00      9.00 o
   8  19   5       27.89        9.52      9.57 o
   9  19   5        6.59       -1.91      9.76 o
  10  19   5        7.26       22.98     12.61 o
  11  19   5       14.11      -12.19     14.27 o
 -13  20   5       19.13       41.42     14.49 o
 -12  20   5       87.56       32.79     13.75 o
 -11  20   5       16.58      -13.28     13.28 o
 -10  20   5       76.06       72.02     14.99 o
  -9  20   5        7.89       -0.04     10.53 o
  -8  20   5        9.74       -8.87      8.87 o
  -7  20   5       16.61       33.28      8.67 o
  -6  20   5       28.16       28.67      8.56 o
  -5  20   5        2.36       -4.97      7.86 o
  -4  20   5        7.26        2.02      8.60 o
  -3  20   5        1.09       -7.09      7.09 o
  -2  20   5       78.56       81.08      8.11 o
  -1  20   5        7.55        6.34      6.52 o
   0  20   5       51.44       43.31      6.48 o
   1  20   5        7.42       11.93      6.88 o
   2  20   5       77.99      106.95      7.65 o
   3  20   5       15.42        8.68      7.34 o
   4  20   5       36.09       45.25      9.97 o
   5  20   5        2.73       -1.28      9.16 o
   6  20   5       52.26       59.56     10.34 o
   7  20   5        6.04       -6.43     10.13 o
   8  20   5      107.47      119.25     12.62 o
   9  20   5       16.12       -2.96     11.48 o
  10  20   5       80.52      114.38     16.07 o
 -12  21   5      117.39       68.53     16.41 o
 -11  21   5       64.66       55.95     18.38 o
 -10  21   5      194.19      189.40     17.60 o
  -9  21   5       27.91       34.06     13.35 o
  -8  21   5       14.96       -3.77     12.02 o
  -7  21   5     2336.73     2409.10     52.47 o
  -6  21   5     2108.82     2715.02     58.24 o
  -5  21   5     3197.44     3209.32     67.53 o
  -4  21   5      159.86      121.61      9.92 o
  -3  21   5       40.62      161.15      9.85 o
  -2  21   5      586.32      624.99     18.05 o
  -1  21   5       35.42      104.86      8.77 o
   0  21   5       46.43       38.26      7.58 o
   1  21   5       49.80      102.88      9.77 o
   2  21   5       15.02       26.71      9.50 o
   3  21   5       13.86        8.00     11.97 o
   4  21   5       31.07       74.68     10.48 o
   5  21   5       80.34       44.48     10.33 o
   6  21   5       37.50       46.00     11.22 o
   7  21   5        2.35       16.32     11.40 o
   8  21   5       57.40       25.82     11.69 o
   9  21   5       42.20       34.32     11.72 o
  10  21   5       38.49       23.14     15.02 o
 -12  22   5       73.22       58.09     16.06 o
 -11  22   5        5.71        7.96     14.43 o
 -10  22   5       56.36       50.84     15.30 o
  -9  22   5        2.82       -7.42     13.41 o
  -8  22   5        6.17        2.37     11.16 o
  -7  22   5       69.63       63.11      9.68 o
  -6  22   5       44.27       51.42      9.48 o
  -5  22   5        7.58        6.52      8.89 o
  -4  22   5        8.32        4.24      8.15 o
  -3  22   5        5.83        1.93      7.69 o
  -2  22   5       58.84       89.22      9.47 o
  -1  22   5        0.20       -4.59      7.50 o
   0  22   5        6.65       -3.36      8.56 o
   1  22   5       21.73       24.77      9.65 o
   2  22   5       36.40       44.63     10.22 o
   3  22   5        6.83       -7.99      9.46 o
   4  22   5        8.42       -2.14      9.58 o
   5  22   5       13.89       -0.71      9.84 o
   6  22   5      129.63      123.19     13.52 o
   7  22   5       40.95       25.69     11.51 o
   8  22   5       10.43       15.66     11.55 o
   9  22   5        3.75        7.21     15.15 o
 -11  23   5        3.33        5.63     14.61 o
 -10  23   5       34.53       58.81     15.38 o
  -9  23   5        2.07       -5.10     13.87 o
  -8  23   5        4.95       -2.49     13.09 o
  -7  23   5        1.44      -10.32     10.32 o
  -6  23   5        1.18       12.23      9.01 o
  -5  23   5        0.92       35.91      9.19 o
  -4  23   5       19.50       11.30      8.70 o
  -3  23   5        4.69       -2.26      8.29 o
  -2  23   5       10.95       -7.84      7.84 o
  -1  23   5       69.95       41.86      9.88 o
   0  23   5       58.01       59.86     12.53 o
   1  23   5        9.30       11.66     11.66 o
   2  23   5       44.65       53.49     10.57 o
   3  23   5        0.25       -3.09      9.69 o
   4  23   5       13.59      -11.70     11.70 o
   5  23   5      103.09      137.05     16.35 o
   6  23   5       99.54      102.06     13.28 o
   7  23   5       10.11       -0.28     11.89 o
   8  23   5        3.50        7.80     14.86 o
   9  23   5        4.02        1.37     14.41 o
 -11  24   5        4.66       50.54     21.76 o
 -10  24   5       92.04      129.29     17.11 o
  -9  24   5       25.49      -13.99     13.99 o
  -8  24   5      189.81      141.76     16.66 o
  -7  24   5      130.50       71.79     12.41 o
  -6  24   5      174.23      437.19     16.27 o
  -5  24   5     1559.20     1560.28     36.76 o
  -4  24   5       35.38       14.94      9.19 o
  -3  24   5      189.02      226.20     14.04 o
  -2  24   5        0.78       -9.27      9.27 o
  -1  24   5      429.82      475.44     18.87 o
   0  24   5      241.19      189.31     15.96 o
   1  24   5       26.39       14.86     11.76 o
   2  24   5       92.21       68.95     11.46 o
   3  24   5        4.98       -9.15     10.36 o
   4  24   5       52.26       45.17     11.20 o
   5  24   5       39.98       11.83     11.72 o
   6  24   5       63.07       42.03     12.65 o
   7  24   5       63.03       15.58     12.35 o
   8  24   5        0.24      -11.52     11.52 o
 -10  25   5        4.93        2.94     18.90 o
  -9  25   5        2.07       -8.01     14.14 o
  -8  25   5       12.14       -1.10     14.29 o
  -7  25   5        7.33      -10.54     10.54 o
  -6  25   5        1.41        0.35     10.78 o
  -5  25   5        0.29       -8.79      8.79 o
  -4  25   5        1.14      -11.36     11.81 o
  -3  25   5       20.17       16.80     10.26 o
  -2  25   5        3.99       -8.06     11.61 o
  -1  25   5       63.71       51.94     13.89 o
   0  25   5       15.75       11.14     17.19 o
   1  25   5       19.52        4.87     12.48 o
   2  25   5       54.16       43.77     11.69 o
   3  25   5        7.26        3.13     15.35 o
   4  25   5       30.40       27.95     12.19 o
   5  25   5        7.16        6.71     11.94 o
   6  25   5      108.84       90.57     13.77 o
   7  25   5       63.11       40.92     12.89 o
   8  25   5        1.92      -20.20     20.20 o
  -9  26   5       17.07        1.98     15.88 o
  -8  26   5       19.60       -8.88     14.43 o
  -7  26   5        1.52      -13.53     13.53 o
  -6  26   5        0.26       -9.05     13.37 o
  -5  26   5        0.32      -13.36     13.36 o
  -4  26   5        0.68      -10.72     10.72 o
  -3  26   5        3.88        1.55     10.25 o
  -2  26   5       51.30       34.10     21.23 o
  -1  26   5        1.48      -12.76     12.76 o
   0  26   5      108.23       99.34     14.41 o
   1  26   5        6.03        3.73     12.61 o
   2  26   5        4.39       -9.06     11.08 o
   3  26   5        9.83        2.52     12.10 o
   4  26   5        2.55       -4.28     12.05 o
   5  26   5       26.24       21.72     13.12 o
   6  26   5      287.33      309.92     18.73 o
   7  26   5        7.45      -12.11     12.11 o
  -8  27   5      116.97      126.09     23.96 o
  -7  27   5       13.56       20.49     29.77 o
  -6  27   5        5.88      -12.89     17.06 o
  -5  27   5      807.37     1036.99     39.48 o
  -4  27   5      152.98      284.33     20.91 o
  -3  27   5      234.86      411.98     24.35 o
  -2  27   5      409.46      394.01     23.26 o
  -1  27   5       31.76       13.16     13.96 o
   0  27   5      277.71      227.12     18.60 o
   1  27   5       16.15        3.26     12.77 o
   2  27   5       18.32       13.13     12.21 o
   3  27   5       23.33       12.09     12.62 o
   4  27   5        1.15      -11.28     12.68 o
   5  27   5       47.41       49.70     14.53 o
   6  27   5       29.08       37.70     13.30 o
  -7  28   5        6.33        9.64     21.65 o
  -6  28   5        0.76      -17.63     17.63 o
  -5  28   5        5.43       -8.18     13.62 o
  -4  28   5        1.70      -13.75     19.58 o
  -3  28   5       10.48       -8.02     21.06 o
  -2  28   5       46.82       58.83     17.88 o
  -1  28   5        1.08       -8.87     13.74 o
   0  28   5       64.80       48.45     15.00 o
   1  28   5        6.15      -14.73     15.55 o
   2  28   5       12.63      -12.85     12.85 o
   3  28   5        9.02       -1.83     12.61 o
   4  28   5        2.32      -12.24     12.24 o
   5  28   5        7.31      -13.87     13.87 o
  -4  29   5        1.37      -34.71     58.78 o
  -3  29   5        2.59        1.25     20.36 o
  -2  29   5       16.06       -7.65     14.49 o
  -1  29   5        1.22      -14.36     14.36 o
   0  29   5       29.72       20.40     14.99 o
   1  29   5       15.37       -3.18     12.39 o
   2  29   5       19.20        8.24     13.33 o
   3  29   5       21.96       39.60     15.09 o
   4  29   5       10.48       -8.31     27.21 o
  -4  30   5       14.76       -8.19     20.36 o
  -3  30   5       32.95      -11.89     20.63 o
  -2  30   5       28.32      -13.25     36.98 o
  -1  30   5       37.87        5.25     14.83 o
   0  30   5       22.80        9.75     20.44 o
   1  30   5       29.22       27.74     14.13 o
   2  30   5       12.18       24.94     15.08 o
 -17   0   6        1.44       -2.47     26.91 o
 -16   0   6        0.55       29.15     27.85 o
 -15   0   6       21.53       -2.53     24.66 o
 -14   0   6      207.31      225.54     25.73 o
 -13   0   6        1.06       -2.20     17.30 o
 -12   0   6       75.33      104.04     13.17 o
 -11   0   6        6.85        7.95     10.65 o
 -10   0   6     3534.83     3289.64     96.37 o
  -9   0   6        9.24       -1.58     13.41 o
  -8   0   6     1254.78     1060.88     34.69 o
  -7   0   6        7.32        2.82      7.53 o
  -6   0   6      559.46      513.79     19.39 o
  -5   0   6       24.69       34.34      5.08 o
  -4   0   6     5037.14     3969.29     85.47 o
  -3   0   6      262.79      368.26     10.48 o
  -2   0   6     7063.58     6387.49    122.53 o
  -1   0   6      138.72      236.78      6.22 o
   0   0   6      390.44      133.37      8.34 o
   1   0   6      102.14       99.44      8.48 o
   2   0   6    17988.12    20365.81   1040.08 o
   3   0   6      167.26      341.10     11.59 o
   4   0   6      392.00      181.82      7.58 o
   5   0   6       24.80       40.55      3.94 o
   6   0   6      166.21      364.54     10.55 o
   7   0   6     4397.96     3678.59    147.98 o
   8   0   6     1905.03     2371.07     59.51 o
   9   0   6     1090.31      873.20     58.33 o
  10   0   6       78.54       57.82     12.33 o
  11   0   6        4.78      -11.93     11.93 o
  12   0   6       16.24       41.10     22.70 o
  13   0   6       49.39       34.17     18.69 o
  14   0   6       56.60       53.92     25.68 o
 -17   1   6        1.29        9.24     18.12 o
 -16   1   6        7.66      -11.28     13.65 o
 -15   1   6       13.08        3.68     12.69 o
 -14   1   6      226.03      211.92     17.85 o
 -13   1   6       35.82       30.12     12.79 o
 -12   1   6      141.32      133.48      9.84 o
 -11   1   6       11.38        9.05      7.14 o
 -10   1   6      403.92      370.05     13.18 o
  -9   1   6       66.57       60.79      6.32 o
  -8   1   6       22.56       19.77      5.12 o
  -7   1   6        2.53        4.45      5.31 o
  -6   1   6        2.14        0.00      4.21 o
  -5   1   6        0.11       -3.47      3.47 o
  -4   1   6      269.74      251.21      5.84 o
  -3   1   6      240.84      293.36      5.85 o
  -2   1   6      449.02      607.83      9.43 o
  -1   1   6      170.71      179.72      3.53 o
   0   1   6      154.17      177.07      4.08 o
   1   1   6      320.10      316.65      8.61 o
   2   1   6    26668.86    27455.49    735.47 o
   3   1   6      547.72      562.98     13.50 o
   4   1   6        8.48        8.81      2.09 o
   5   1   6       53.81       51.20      3.33 o
   6   1   6      289.85      331.68      7.49 o
   7   1   6     2747.51     2505.44     37.69 o
   8   1   6     1821.62     1795.19     32.57 o
   9   1   6      753.12      708.38     21.01 o
  10   1   6        3.05        0.09      8.03 o
  11   1   6        9.38       -0.90      8.41 o
  12   1   6        2.97        5.40     10.62 o
  13   1   6        3.83       -2.33     10.39 o
  14   1   6       30.18       40.82     11.28 o
 -17   2   6       69.21       32.25     16.16 o
 -16   2   6       54.97       71.33     13.77 o
 -15   2   6       75.53       80.91     13.80 o
 -14   2   6       86.42       67.38     14.32 o
 -13   2   6        7.42        4.35     13.02 o
 -12   2   6       86.38      116.05      9.68 o
 -11   2   6        0.96       -0.91      7.06 o
 -10   2   6      155.94      126.76      8.75 o
  -9   2   6       36.06       47.43      5.33 o
  -8   2   6       15.45       29.19      6.25 o
  -7   2   6        2.29       -4.77      4.77 o
  -6   2   6        1.03       -1.89      5.10 o
  -5   2   6       55.84       38.00      4.83 o
  -4   2   6       47.07       30.92      2.88 o
  -3   2   6      724.37      732.47     11.20 o
  -2   2   6     1409.11     1199.75     21.92 o
  -1   2   6     1930.10     1963.81     25.37 o
   0   2   6      126.99       98.37      2.36 o
   1   2   6      490.11      519.87      9.17 o
   2   2   6     2017.22     2241.78     61.26 o
   3   2   6       55.96       23.20      2.28 o
   4   2   6      514.20      529.64     10.13 o
   5   2   6        2.32       -1.06      3.00 o
   6   2   6      260.48      292.84      7.07 o
   7   2   6      136.68      112.59     21.13 o
   8   2   6      534.06      359.29     21.26 o
   9   2   6       27.46       27.14     11.05 o
  10   2   6        5.24        0.39      7.91 o
  11   2   6        8.44       -7.49      8.46 o
  12   2   6        8.04       -2.87      9.41 o
  13   2   6       85.77       93.50     11.52 o
  14   2   6       35.78       61.71     11.78 o
 -17   3   6       53.05       -0.20     22.01 o
 -16   3   6       46.79       25.68     12.54 o
 -15   3   6       28.50       37.91     13.48 o
 -14   3   6       43.18       32.66     13.64 o
 -13   3   6       25.23       37.14     13.26 o
 -12   3   6      504.80      524.85     16.84 o
 -11   3   6       67.90       80.58      8.00 o
 -10   3   6     1607.54     1457.62     30.91 o
  -9   3   6     3042.82     2426.50     47.65 o
  -8   3   6     1316.39     1035.14     22.46 o
  -7   3   6      108.22       88.88      6.12 o
  -6   3   6      452.22      404.42     10.79 o
  -5   3   6     1168.14      933.32     19.38 o
  -4   3   6     2291.60     2102.08     31.59 o
  -3   3   6     9007.81     8400.76    119.00 o
  -2   3   6     6611.99     5170.35     75.48 o
  -1   3   6    11319.96    10707.45    138.56 o
   0   3   6      293.71      288.30      4.45 o
   1   3   6     2621.82     2310.02     40.60 o
   2   3   6     6295.58     6600.53    112.18 o
   3   3   6      763.59      853.02     21.46 o
   4   3   6      104.59      132.29      4.54 o
   5   3   6       39.69        6.63      3.15 o
   6   3   6      303.77      309.62     10.79 o
   7   3   6      864.88     1305.20     25.62 o
   8   3   6      597.24      777.22     21.65 o
   9   3   6       84.82      117.13      9.07 o
  10   3   6       31.14       25.94      8.29 o
  11   3   6       27.03       39.75      8.97 o
  12   3   6        4.19        6.68      9.52 o
  13   3   6      109.55       94.74     11.77 o
  14   3   6       98.58      207.16     14.03 o
 -16   4   6       29.05       23.22     12.77 o
 -15   4   6      187.34      219.99     16.40 o
 -14   4   6        7.15       -5.60     12.80 o
 -13   4   6       14.05       16.93     12.54 o
 -12   4   6      124.73      150.25     10.95 o
 -11   4   6       46.66       41.84      7.41 o
 -10   4   6      134.72      144.85      8.98 o
  -9   4   6       62.70       73.28     10.31 o
  -8   4   6       18.61       11.63      6.11 o
  -7   4   6       18.65       13.18      5.49 o
  -6   4   6        0.12       -4.21      4.56 o
  -5   4   6       14.49        2.70      4.11 o
  -4   4   6      212.20      206.69      5.12 o
  -3   4   6      896.35      915.48     13.66 o
  -2   4   6     1142.79      818.42     14.51 o
  -1   4   6     3092.81     3575.31     48.88 o
   0   4   6       11.69       59.41      2.11 o
   1   4   6     1927.18     2043.14     26.58 o
   2   4   6     2869.97     3085.32     42.19 o
   3   4   6     1545.57     1803.07     27.70 o
   4   4   6      217.79      220.45      5.18 o
   5   4   6        9.63       -1.26      3.18 o
   6   4   6      956.72      943.41     18.28 o
   7   4   6     2224.54     2098.52     33.25 o
   8   4   6      327.02      378.67     11.33 o
   9   4   6        2.25       11.54      7.99 o
  10   4   6       41.07       33.14      8.48 o
  11   4   6        2.35        4.15      8.42 o
  12   4   6        6.01       17.23      9.71 o
  13   4   6       95.20       81.75     11.77 o
  14   4   6       20.09       13.13     11.01 o
 -16   5   6      171.13      177.87     15.68 o
 -15   5   6       14.11       -1.54     12.51 o
 -14   5   6        1.47      -12.35     12.89 o
 -13   5   6        4.94        1.20     12.14 o
 -12   5   6       20.09        2.31      8.48 o
 -11   5   6       98.80      122.08      9.01 o
 -10   5   6       21.85       -5.28      7.63 o
  -9   5   6       59.32       46.26      7.17 o
  -8   5   6       14.52       -6.45      6.45 o
  -7   5   6       17.99       19.70      5.29 o
  -6   5   6        3.15       -3.49      3.95 o
  -5   5   6       19.43       43.44      4.37 o
  -4   5   6       21.44       13.20      2.85 o
  -3   5   6      199.68      149.77      4.02 o
  -2   5   6       28.39       24.19      2.50 o
  -1   5   6     1170.88     1037.21     18.46 o
   0   5   6        0.67       -0.26      1.69 o
   1   5   6     1159.55      867.89     15.29 o
   2   5   6      319.96      422.02      6.69 o
   3   5   6      174.06      224.90      4.58 o
   4   5   6       86.27      117.78      3.88 o
   5   5   6       14.77       10.98      3.60 o
   6   5   6      844.64      896.39     15.54 o
   7   5   6      107.57       78.87      7.97 o
   8   5   6     1533.93     1549.43     31.13 o
   9   5   6       29.17       39.62      7.84 o
  10   5   6        2.00       -1.34      8.02 o
  11   5   6        5.34        2.88      8.65 o
  12   5   6       37.91       41.55     12.82 o
  13   5   6        6.39       19.92     10.76 o
  14   5   6       24.57       21.04     14.22 o
 -16   6   6       24.48       64.62     14.53 o
 -15   6   6      143.97      110.97     15.14 o
 -14   6   6        4.56       12.68     11.79 o
 -13   6   6        7.71       15.05     12.74 o
 -12   6   6       31.25       48.90     10.26 o
 -11   6   6      152.09      201.38     10.53 o
 -10   6   6       15.81       52.34      7.54 o
  -9   6   6       12.74       -0.12      6.93 o
  -8   6   6     1152.08     1153.55     25.20 o
  -7   6   6       82.97      100.81      7.22 o
  -6   6   6     2623.23     2123.89     40.63 o
  -5   6   6     1286.58     1764.99     32.39 o
  -4   6   6      532.00      529.48      9.21 o
  -3   6   6      353.10      568.55      9.63 o
  -2   6   6      749.31      781.20     12.21 o
  -1   6   6      782.23      868.57     13.95 o
   0   6   6       31.80       37.62      2.54 o
   1   6   6      329.35      409.66      7.01 o
   2   6   6      142.08      114.61      3.14 o
   3   6   6      530.30      446.47     10.20 o
   4   6   6       32.98       76.72      3.09 o
   5   6   6       24.57       31.90      3.14 o
   6   6   6      361.17     1067.31     25.84 o
   7   6   6     1144.64      806.96     14.80 o
   8   6   6      950.51      790.75     17.96 o
   9   6   6      458.84      382.18     13.92 o
  10   6   6      114.67       80.92      9.49 o
  11   6   6       19.40       47.57      9.43 o
  12   6   6       31.54       43.59     10.43 o
  13   6   6        5.81       24.29     10.64 o
  14   6   6       12.66       35.48     21.62 o
 -16   7   6       26.76       31.65     12.88 o
 -15   7   6      167.35      148.65     15.57 o
 -14   7   6        3.56        2.81     11.81 o
 -13   7   6       23.58       19.62     12.88 o
 -12   7   6       20.74       19.10     10.87 o
 -11   7   6        6.89       -7.38      7.38 o
 -10   7   6       51.56       62.31      7.35 o
  -9   7   6       22.94       19.39      7.34 o
  -8   7   6       10.03        7.19      5.76 o
  -7   7   6        7.58       -5.22      5.22 o
  -6   7   6        7.82       -4.64      4.64 o
  -5   7   6       37.58       65.43      4.17 o
  -4   7   6       55.25       50.23      4.06 o
  -3   7   6      407.28      420.00      7.96 o
  -2   7   6       25.60       24.92      3.09 o
  -1   7   6       16.99       69.38      3.30 o
   0   7   6       12.51       -0.35      2.24 o
   1   7   6        5.66       22.83      2.43 o
   2   7   6       71.76       75.23      2.76 o
   3   7   6      230.37      285.64      5.39 o
   4   7   6       41.21       42.80      3.06 o
   5   7   6        2.31       -0.61      2.72 o
   6   7   6       45.96       98.55      4.74 o
   7   7   6      259.46      223.25     10.68 o
   8   7   6        9.49       11.68      8.50 o
   9   7   6      196.32      188.33     10.37 o
  10   7   6       23.05       10.83      7.88 o
  11   7   6       67.06       92.31     10.37 o
  12   7   6       30.95       37.77     10.38 o
  13   7   6        0.95       -0.43     10.48 o
 -16   8   6        8.30       23.35     12.54 o
 -15   8   6       44.45       69.39     15.46 o
 -14   8   6       19.73       10.25     11.82 o
 -13   8   6       24.54       13.80     13.55 o
 -12   8   6        3.98       18.04     15.23 o
 -11   8   6        0.64       -7.52      7.52 o
 -10   8   6       42.21       19.49      6.69 o
  -9   8   6       34.92       13.25      6.83 o
  -8   8   6      246.50      205.16      9.00 o
  -7   8   6       10.29       -0.73      5.54 o
  -6   8   6       10.49       16.82      4.76 o
  -5   8   6       44.31       19.27      4.76 o
  -4   8   6       24.27       30.63      3.82 o
  -3   8   6     1281.99     1404.33     20.77 o
  -2   8   6      335.64      392.51      7.49 o
  -1   8   6       35.39       58.75      3.04 o
   0   8   6        0.59        7.88      1.88 o
   1   8   6      554.15      530.49      8.57 o
   2   8   6     1161.32     1026.06     14.10 o
   3   8   6       62.02       89.84      3.03 o
   4   8   6        7.10       -2.50      2.50 o
   5   8   6       83.84      112.60      4.29 o
   6   8   6     2599.34     2748.36     46.11 o
   7   8   6     1078.68     1004.98     20.77 o
   8   8   6        4.48        7.88      5.78 o
   9   8   6      198.00      186.78     10.09 o
  10   8   6        5.88       -5.14      7.70 o
  11   8   6       71.51       65.00     10.02 o
  12   8   6        0.15       -1.13     11.07 o
  13   8   6       18.39        9.71     10.67 o
 -16   9   6        7.78       21.08     12.80 o
 -15   9   6       43.00      146.16     15.74 o
 -14   9   6      100.20      145.69     14.52 o
 -13   9   6       12.76       35.06     11.44 o
 -12   9   6       13.79       54.36     12.90 o
 -11   9   6        8.02       -6.14      7.86 o
 -10   9   6      102.15      227.72     10.07 o
  -9   9   6     2038.98     1893.95     36.20 o
  -8   9   6    13609.28    12201.87    212.11 o
  -7   9   6      471.96      436.81     12.13 o
  -6   9   6        5.01        3.58      3.75 o
  -5   9   6     4228.48     3565.30     59.97 o
  -4   9   6      471.06      907.79     16.71 o
  -3   9   6    11854.42    11996.33    181.10 o
  -2   9   6     1100.00     1310.79     18.62 o
  -1   9   6      154.14      191.98      4.57 o
   0   9   6       13.03       67.96      3.10 o
   1   9   6      414.31      428.03      7.56 o
   2   9   6      320.74      366.30     10.64 o
   3   9   6      151.57      140.17      3.86 o
   4   9   6        7.14        8.15      2.78 o
   5   9   6      107.17      147.95      4.98 o
   6   9   6      702.30     1059.56     21.46 o
   7   9   6      405.12      454.84     12.98 o
   8   9   6      115.07      187.81      8.07 o
   9   9   6      364.46      403.92     14.49 o
  10   9   6       93.20       88.00      9.21 o
  11   9   6      113.23      113.58     10.81 o
  12   9   6        5.73       18.81     10.31 o
  13   9   6       61.29       33.65     13.22 o
 -16  10   6       17.51        5.21     15.35 o
 -15  10   6      101.81       91.82     21.85 o
 -14  10   6       21.97       18.20     12.31 o
 -13  10   6        5.26        2.24     10.94 o
 -12  10   6       16.83       13.96     12.98 o
 -11  10   6       18.96       23.10      8.18 o
 -10  10   6        2.92       -3.11      7.47 o
  -9  10   6       12.18       -7.65      7.65 o
  -8  10   6      126.25      118.39      8.02 o
  -7  10   6       13.61       -3.19      5.44 o
  -6  10   6        1.12       -0.92      5.04 o
  -5  10   6       88.61       80.62      5.45 o
  -4  10   6      101.17      149.01      5.40 o
  -3  10   6     1724.94     1947.71     30.78 o
  -2  10   6      270.24      251.79      5.66 o
  -1  10   6        5.83       22.47      2.96 o
   0  10   6       66.42      113.29      3.62 o
   1  10   6      139.11      121.90      3.76 o
   2  10   6      901.24      859.97     12.72 o
   3  10   6      496.55      456.86      8.41 o
   4  10   6        2.58        1.10      1.74 o
   5  10   6       80.93       74.68      4.17 o
   6  10   6      170.81      203.91      7.51 o
   7  10   6       14.86       10.27      6.14 o
   8  10   6       70.85       84.00      6.80 o
   9  10   6      307.42      333.23     14.44 o
  10  10   6       48.40       48.19      8.80 o
  11  10   6       43.00       59.83     10.75 o
  12  10   6        9.39       11.04     10.17 o
  13  10   6       10.61      -10.33     10.33 o
 -16  11   6       63.83       62.31     18.19 o
 -15  11   6      140.48      205.81     15.73 o
 -14  11   6       45.51       92.26     14.11 o
 -13  11   6        0.50       -1.63     11.39 o
 -12  11   6        1.00      -10.34     10.75 o
 -11  11   6        7.08       -8.82      8.82 o
 -10  11   6      165.86      165.94     10.13 o
  -9  11   6      433.07      450.17     13.28 o
  -8  11   6       42.63       23.03      7.12 o
  -7  11   6        0.04       -4.66      4.66 o
  -6  11   6        2.25        4.73      5.10 o
  -5  11   6       32.08       43.31      5.75 o
  -4  11   6      116.51      121.20      5.38 o
  -3  11   6      412.05      393.01      9.37 o
  -2  11   6      413.55      348.15      7.45 o
  -1  11   6      296.77      355.22      6.98 o
   0  11   6      276.51      272.01      5.80 o
   1  11   6       41.69       34.95      3.25 o
   2  11   6       88.36       72.57      3.54 o
   3  11   6      500.21      550.11      9.02 o
   4  11   6       48.45       22.15      3.31 o
   5  11   6      392.42      452.92      8.89 o
   6  11   6      163.08      173.38      6.99 o
   7  11   6      319.62      272.32      9.26 o
   8  11   6      131.55      134.97     13.98 o
   9  11   6       41.36       33.61      7.91 o
  10  11   6       73.53       80.45      9.50 o
  11  11   6       19.81       19.24      9.58 o
  12  11   6        5.77       13.85     10.42 o
  13  11   6        7.99        1.20     10.39 o
 -15  12   6      134.89      173.06     24.18 o
 -14  12   6      105.31      139.31     15.01 o
 -13  12   6       34.89       42.20     12.25 o
 -12  12   6       13.85       31.79     10.77 o
 -11  12   6      228.37      265.38     14.52 o
 -10  12   6     1359.19     1203.94     28.68 o
  -9  12   6     7839.93     7544.20    140.90 o
  -8  12   6     3739.04     3869.34     69.61 o
  -7  12   6      830.32      793.04     16.27 o
  -6  12   6       38.45       -1.53      5.60 o
  -5  12   6     1235.64      962.66     18.96 o
  -4  12   6      646.80      577.67     11.86 o
  -3  12   6     2909.79     2798.65     43.57 o
  -2  12   6     2552.35     2143.09     33.72 o
  -1  12   6     1251.89     1360.20     20.67 o
   0  12   6      983.51     1019.49     14.76 o
   1  12   6        4.13       16.36      3.23 o
   2  12   6       45.95       25.37      3.17 o
   3  12   6      364.02      427.45      7.61 o
   4  12   6       46.40       37.30      3.83 o
   5  12   6      157.58      262.38      8.62 o
   6  12   6      139.94      170.60      7.07 o
   7  12   6       63.17       92.47      6.82 o
   8  12   6       72.16       49.03      8.01 o
   9  12   6       13.48       20.71      7.65 o
  10  12   6      165.60      147.20     10.38 o
  11  12   6       94.67      145.27     11.18 o
  12  12   6       40.98       36.79     11.19 o
  13  12   6        4.35       17.87     13.51 o
 -15  13   6       23.41       18.17     13.36 o
 -14  13   6       27.58       26.39     13.08 o
 -13  13   6       40.98       42.46     11.89 o
 -12  13   6        2.77        7.59     10.59 o
 -11  13   6      215.99      258.08     12.86 o
 -10  13   6       11.55       10.64      8.20 o
  -9  13   6      102.93      103.47      9.04 o
  -8  13   6       48.09       53.51      6.76 o
  -7  13   6        2.89       -4.30      5.31 o
  -6  13   6        7.80       -5.73      5.73 o
  -5  13   6       31.90       15.45      5.52 o
  -4  13   6       14.09       14.82      4.59 o
  -3  13   6      158.04      159.84      5.91 o
  -2  13   6      436.61      333.33      8.18 o
  -1  13   6      727.05      882.54     14.52 o
   0  13   6      687.42      724.85     12.41 o
   1  13   6        7.77        6.20      3.43 o
   2  13   6       32.07       32.38      3.83 o
   3  13   6      394.32      415.98      8.00 o
   4  13   6       24.43       21.93      4.34 o
   5  13   6       22.35       45.46      5.37 o
   6  13   6       69.61       74.55      6.15 o
   7  13   6       30.32       16.76      5.78 o
   8  13   6        8.64        3.40      6.64 o
   9  13   6        5.65       18.04      7.72 o
  10  13   6      101.39      114.92      9.91 o
  11  13   6       14.22       12.20      9.31 o
  12  13   6        1.67       -8.81     10.51 o
 -15  14   6       91.71      109.10     21.06 o
 -14  14   6       36.28       81.78     14.12 o
 -13  14   6       58.49       23.48     11.84 o
 -12  14   6        4.62        1.73     12.02 o
 -11  14   6       25.82        2.73      8.82 o
 -10  14   6      103.68      102.95      8.53 o
  -9  14   6       22.77        2.89      7.84 o
  -8  14   6        2.80       -7.18      7.18 o
  -7  14   6       45.85       40.28      6.28 o
  -6  14   6        1.61       -6.03      6.03 o
  -5  14   6        8.94        9.46      5.89 o
  -4  14   6       17.48       16.40      5.47 o
  -3  14   6       13.42        2.56      4.58 o
  -2  14   6       17.86       10.92      4.07 o
  -1  14   6       62.91       49.25      4.46 o
   0  14   6       54.81       75.66      4.40 o
   1  14   6       27.32       22.36      4.11 o
   2  14   6        0.08       -3.06      3.69 o
   3  14   6      174.63      221.78      5.91 o
   4  14   6       33.40       28.87      4.96 o
   5  14   6      278.96      322.56      8.91 o
   6  14   6      386.47      370.66      9.89 o
   7  14   6      161.25      142.31      7.17 o
   8  14   6        0.82       -6.53      6.53 o
   9  14   6       23.74       30.93      8.14 o
  10  14   6       12.40       -1.11     10.90 o
  11  14   6       89.57      109.99     11.17 o
  12  14   6        1.19       11.34     11.60 o
 -15  15   6       15.80        7.56     17.81 o
 -14  15   6       31.02       32.72     24.43 o
 -13  15   6        4.78       11.47     12.03 o
 -12  15   6       37.11       50.06     13.18 o
 -11  15   6       90.54       87.86     11.84 o
 -10  15   6      516.13      543.09     16.21 o
  -9  15   6      225.47      263.14     10.76 o
  -8  15   6       27.45       27.31      8.09 o
  -7  15   6     5502.88     6041.66     97.23 o
  -6  15   6    19885.71    19627.76    320.64 o
  -5  15   6      836.24     1062.07     21.24 o
  -4  15   6      337.50      405.54      9.92 o
  -3  15   6        6.60        4.42      5.77 o
  -2  15   6       17.63      169.38      6.08 o
  -1  15   6       64.69      299.34      8.19 o
   0  15   6       60.09      173.55      6.59 o
   1  15   6       79.36      145.50      5.61 o
   2  15   6       47.90       40.14      4.38 o
   3  15   6       61.59       52.15      5.37 o
   4  15   6       22.40       19.93      5.48 o
   5  15   6       16.44      217.97      8.29 o
   6  15   6       94.18      257.31      9.91 o
   7  15   6      104.99       92.85      6.67 o
   8  15   6        2.17       -0.14      7.43 o
   9  15   6        7.29       -3.02      7.73 o
  10  15   6       10.49        9.16      9.03 o
  11  15   6       99.78      127.44     15.50 o
  12  15   6        5.05       18.84     11.12 o
 -14  16   6       11.92       -1.60     16.38 o
 -13  16   6        9.04       28.71     14.54 o
 -12  16   6       60.94       62.93     14.65 o
 -11  16   6       37.67       27.28     14.03 o
 -10  16   6       63.95       69.49     12.55 o
  -9  16   6        1.58       -6.77      7.00 o
  -8  16   6        6.14       -2.25      6.63 o
  -7  16   6       98.28      121.01      7.14 o
  -6  16   6        2.67       -6.20      6.20 o
  -5  16   6       14.26       16.20      6.10 o
  -4  16   6        0.71       -1.34      5.55 o
  -3  16   6        4.96       -1.07      5.40 o
  -2  16   6        1.74        5.91      5.33 o
  -1  16   6       81.08       31.10      5.45 o
   0  16   6       19.37       13.88      5.07 o
   1  16   6      205.98      208.10      6.82 o
   2  16   6        1.17       -4.37      4.37 o
   3  16   6       12.49       10.77      4.83 o
   4  16   6       77.86       81.46      6.19 o
   5  16   6        5.02       -5.24      5.24 o
   6  16   6       37.04       26.72      5.79 o
   7  16   6        8.42       -6.46      6.46 o
   8  16   6        2.09       -7.36      7.36 o
   9  16   6        5.40       -0.22     11.05 o
  10  16   6       12.11       14.18      9.11 o
  11  16   6      134.30      149.10     13.18 o
  12  16   6        0.38       36.98     32.47 o
 -14  17   6        1.97      -13.29     13.29 o
 -13  17   6        7.34       -5.50     14.08 o
 -12  17   6       47.63       75.81     15.07 o
 -11  17   6       24.14       10.62     14.76 o
 -10  17   6        3.23        1.19     10.17 o
  -9  17   6        2.32        1.27      8.49 o
  -8  17   6        4.68       -7.73      7.73 o
  -7  17   6        3.15        0.66      6.52 o
  -6  17   6        1.91       -9.06      9.06 o
  -5  17   6        7.70        6.41      6.01 o
  -4  17   6        9.07        0.42      5.66 o
  -3  17   6        6.19       -5.52      5.52 o
  -2  17   6       11.05        2.16      5.40 o
  -1  17   6        2.80       -2.38      5.38 o
   0  17   6       57.86       67.70      5.91 o
   1  17   6       39.89       29.29      5.05 o
   2  17   6       69.02       97.96      5.86 o
   3  17   6        1.55       -5.32      5.32 o
   4  17   6       13.72       21.37      5.82 o
   5  17   6        0.91       -6.27      6.27 o
   6  17   6      198.90      186.02      7.67 o
   7  17   6       17.66       -0.04      7.18 o
   8  17   6       12.44       12.36      8.10 o
   9  17   6       29.65       37.87      9.33 o
  10  17   6       22.13       24.52      9.78 o
  11  17   6       81.66      157.41     24.49 o
 -14  18   6       19.30       34.65     18.46 o
 -13  18   6       13.07      -14.42     20.92 o
 -12  18   6      106.61      177.76     24.78 o
 -11  18   6       90.55      155.80     16.62 o
 -10  18   6      215.35      211.68     13.96 o
  -9  18   6      204.40      194.55     11.19 o
  -8  18   6     1598.98     1381.48     32.58 o
  -7  18   6      232.95      258.09     11.88 o
  -6  18   6     2188.48     2491.74     53.14 o
  -5  18   6       80.04      180.48     10.11 o
  -4  18   6      914.90      929.56     18.42 o
  -3  18   6       56.01       75.10      6.36 o
  -2  18   6      126.21      201.98      7.73 o
  -1  18   6       23.52        5.21      6.17 o
   0  18   6      240.56      228.95      7.95 o
   1  18   6        9.61       54.73      5.40 o
   2  18   6       43.07       72.45      6.08 o
   3  18   6       77.53       64.78      6.82 o
   4  18   6       26.98       19.43      5.93 o
   5  18   6       44.72       37.92      6.44 o
   6  18   6       83.76      102.21      8.04 o
   7  18   6       10.23       -6.04      7.60 o
   8  18   6       24.22       27.31      8.67 o
   9  18   6       59.51       76.83     11.33 o
  10  18   6       19.10       23.12     10.85 o
  11  18   6      226.31      286.07     17.74 o
 -13  19   6       30.32       11.16     13.33 o
 -12  19   6       52.67       78.58     15.76 o
 -11  19   6        0.64        2.58     17.93 o
 -10  19   6       36.92       23.03     13.13 o
  -9  19   6       19.68        7.74      9.93 o
  -8  19   6       78.16       82.96      9.59 o
  -7  19   6        9.53       -2.15      8.19 o
  -6  19   6        4.98       40.32      8.59 o
  -5  19   6        6.90        2.33      7.80 o
  -4  19   6      133.76      159.22      9.65 o
  -3  19   6       23.86       19.73      6.93 o
  -2  19   6       45.25       31.21      5.85 o
  -1  19   6        8.51       -0.72      5.39 o
   0  19   6       16.99       10.97      5.40 o
   1  19   6        6.01       -4.78      5.29 o
   2  19   6       63.89       89.27      7.25 o
   3  19   6       58.72       69.11      6.48 o
   4  19   6        5.50        0.28      8.88 o
   5  19   6       22.73       22.27      7.71 o
   6  19   6      129.15      109.91      9.90 o
   7  19   6        0.81       -8.36      8.36 o
   8  19   6       13.41       10.17     11.63 o
   9  19   6       84.57       60.68     12.92 o
  10  19   6       42.73       16.54     13.95 o
 -13  20   6        4.86      -12.82     12.82 o
 -12  20   6       49.72       26.24     16.28 o
 -11  20   6        7.60       12.89     14.47 o
 -10  20   6       32.55       20.42     13.59 o
  -9  20   6        8.76        8.54     10.45 o
  -8  20   6        6.68       -8.31      8.31 o
  -7  20   6        0.46       -8.28      8.28 o
  -6  20   6       39.74       48.45      9.03 o
  -5  20   6       11.62        2.47      7.75 o
  -4  20   6        7.87        1.16      7.51 o
  -3  20   6        9.38        6.80      7.60 o
  -2  20   6       38.12       53.79      7.75 o
  -1  20   6       47.97       34.08      7.56 o
   0  20   6        9.96       -0.38      6.84 o
   1  20   6        2.31       -6.14      6.14 o
   2  20   6        0.14       -7.21      7.21 o
   3  20   6       28.42       19.23      7.78 o
   4  20   6      103.73      109.09     11.12 o
   5  20   6       27.04       24.24     10.10 o
   6  20   6        2.63      -10.03     10.03 o
   7  20   6        4.69       -1.12     10.22 o
   8  20   6       11.24        4.67     10.87 o
   9  20   6      121.02      186.86     15.10 o
  10  20   6        6.86      -14.89     16.84 o
 -12  21   6       81.25      136.61     15.70 o
 -11  21   6       11.09       86.15     16.44 o
 -10  21   6      146.26      288.17     20.00 o
  -9  21   6       19.26       13.74     13.81 o
  -8  21   6      986.96      834.38     23.20 o
  -7  21   6      315.91      542.46     17.93 o
  -6  21   6     9848.97    10644.60    212.91 o
  -5  21   6     2400.19     2663.30     57.08 o
  -4  21   6      345.59      529.05     16.78 o
  -3  21   6      185.68      157.56      9.95 o
  -2  21   6      368.09      324.15     12.40 o
  -1  21   6      355.82      293.52     13.80 o
   0  21   6        6.55       31.65      8.84 o
   1  21   6       38.67       22.24      9.75 o
   2  21   6       12.94       10.89      9.45 o
   3  21   6       43.66        6.34      9.59 o
   4  21   6       94.57       91.87     11.17 o
   5  21   6        0.94       51.61     10.68 o
   6  21   6       32.68       17.82     11.06 o
   7  21   6       26.17        0.14     11.04 o
   8  21   6        8.77       21.43     11.32 o
   9  21   6      126.11      124.89     13.73 o
  10  21   6      112.02       62.64     22.06 o
 -12  22   6       21.00       21.02     16.06 o
 -11  22   6       23.95       42.89     15.59 o
 -10  22   6       14.42        2.05     14.28 o
  -9  22   6        1.51       -5.34     13.39 o
  -8  22   6       47.60       35.88     11.16 o
  -7  22   6        0.54       -6.91      8.81 o
  -6  22   6        0.99        3.19     11.98 o
  -5  22   6        2.87       -2.91     11.51 o
  -4  22   6        9.24        0.67      8.23 o
  -3  22   6       83.78       98.27      9.38 o
  -2  22   6       20.00       17.08      9.23 o
  -1  22   6       30.22       26.92      9.34 o
   0  22   6       10.09      -11.96     11.96 o
   1  22   6        5.63       -9.23      9.23 o
   2  22   6       11.38        2.74     12.08 o
   3  22   6       75.80       97.09     11.31 o
   4  22   6       18.07       20.26     10.39 o
   5  22   6       11.35        5.51     10.35 o
   6  22   6       52.99       46.68     13.00 o
   7  22   6        1.30      -11.30     11.30 o
   8  22   6       13.26       18.49     11.12 o
   9  22   6       24.79       17.17     14.98 o
 -11  23   6      196.70      234.61     28.27 o
 -10  23   6       13.62        2.16     13.92 o
  -9  23   6        7.49      -12.90     12.90 o
  -8  23   6        3.38      -12.35     12.35 o
  -7  23   6        1.45       -8.83      8.83 o
  -6  23   6       15.20       -1.48      9.02 o
  -5  23   6        4.03       -8.42      8.42 o
  -4  23   6        2.56        0.61      8.24 o
  -3  23   6        5.05       -8.75      8.75 o
  -2  23   6        5.74       12.28      9.36 o
  -1  23   6      348.09      357.16     15.77 o
   0  23   6       24.83       26.17     17.88 o
   1  23   6       38.90       31.33     11.65 o
   2  23   6        1.79       -9.64      9.64 o
   3  23   6       28.80       20.69     10.90 o
   4  23   6      232.95      272.83     15.44 o
   5  23   6       54.79       39.59     16.17 o
   6  23   6      137.13      151.23     19.46 o
   7  23   6        9.55       -7.59     11.94 o
   8  23   6        0.48       -5.48     11.05 o
 -11  24   6      424.73      615.38    117.57 o
 -10  24   6       44.89        9.62     14.85 o
  -9  24   6       17.25       39.69     20.14 o
  -8  24   6       22.72       61.61     13.11 o
  -7  24   6      281.86      356.82     17.65 o
  -6  24   6     1723.48     1766.70     40.91 o
  -5  24   6       62.88      244.63     13.63 o
  -4  24   6       60.36       88.86     11.42 o
  -3  24   6       25.07       67.10     10.76 o
  -2  24   6       78.76      193.21     12.95 o
  -1  24   6      831.30      744.49     30.00 o
   0  24   6        9.63       42.93     13.30 o
   1  24   6       79.78       57.94     11.18 o
   2  24   6        6.66       -4.49     10.51 o
   3  24   6       11.57        3.10     10.58 o
   4  24   6       35.47       91.01     13.31 o
   5  24   6      311.16      271.22     16.77 o
   6  24   6       60.92      154.18     16.48 o
   7  24   6        1.35       20.63     17.69 o
   8  24   6        1.18        2.20     12.11 o
 -10  25   6        3.87      -15.15     15.15 o
  -9  25   6        2.94      -14.76     14.76 o
  -8  25   6        4.84       -4.57     24.81 o
  -7  25   6        0.11      -13.47     13.47 o
  -6  25   6        0.19       -5.90     10.63 o
  -5  25   6        6.08      -10.89     10.89 o
  -4  25   6        2.34        1.06     13.90 o
  -3  25   6       11.76       10.72     10.36 o
  -2  25   6       20.07        4.31     12.85 o
  -1  25   6      221.34      219.98     17.31 o
   0  25   6       52.90       42.33     13.29 o
   1  25   6       49.14       29.12     11.24 o
   2  25   6        3.43      -10.56     10.56 o
   3  25   6        5.11      -10.76     10.76 o
   4  25   6      182.67      205.90     16.12 o
   5  25   6      289.16      318.14     18.66 o
   6  25   6       81.59       94.25     18.54 o
   7  25   6        4.86       -5.45     12.26 o
  -9  26   6        2.47       -5.92     24.21 o
  -8  26   6        2.38       -0.19     18.99 o
  -7  26   6        0.68       -4.68     13.98 o
  -6  26   6        4.85      -20.88     20.88 o
  -5  26   6        0.12        0.63     10.96 o
  -4  26   6        8.04       -5.86     11.52 o
  -3  26   6       47.99       43.16     16.45 o
  -2  26   6        3.51       -8.34     13.50 o
  -1  26   6       26.73       37.99     14.07 o
   0  26   6       10.45        5.88     12.92 o
   1  26   6        3.88       -9.28     12.19 o
   2  26   6        2.25      -11.28     11.28 o
   3  26   6        0.32       -8.86     12.17 o
   4  26   6       58.55       70.32     13.66 o
   5  26   6       40.32       33.72     13.33 o
   6  26   6       59.60       37.54     13.81 o
  -8  27   6      359.99      373.74     32.64 o
  -7  27   6      618.11      806.49     49.28 o
  -6  27   6       31.01       25.61     14.78 o
  -5  27   6      100.57      117.57     42.25 o
  -4  27   6       93.40      119.59     16.57 o
  -3  27   6      557.01      631.87     29.41 o
  -2  27   6       83.95       71.66     15.22 o
  -1  27   6       80.81       10.80     13.88 o
   0  27   6       77.52       30.55     18.18 o
   1  27   6        8.73      -12.65     13.47 o
   2  27   6        6.47        0.02     11.87 o
   3  27   6        0.08       21.02     13.24 o
   4  27   6       29.19        5.22     13.06 o
   5  27   6       58.18      127.04     15.39 o
  -6  28   6        2.49      -20.75     20.75 o
  -5  28   6        1.22      -28.61     29.47 o
  -4  28   6        3.16      -11.37     20.49 o
  -3  28   6       35.23       26.14     14.86 o
  -2  28   6       27.57        5.75     14.68 o
  -1  28   6       20.57       11.72     14.63 o
   0  28   6       29.10       25.47     15.01 o
   1  28   6        3.78      -12.19     12.19 o
   2  28   6        6.37       -4.87     13.15 o
   3  28   6       10.38       16.48     13.27 o
   4  28   6       34.44       40.80     14.18 o
  -5  29   6        3.05      -34.13     34.13 o
  -4  29   6        3.04      -39.69     39.69 o
  -3  29   6       18.80       18.72     15.00 o
  -2  29   6       23.49       28.55     15.31 o
  -1  29   6       13.94       13.47     15.17 o
   0  29   6        1.39      -12.41     16.88 o
   1  29   6       16.42       11.75     20.46 o
   2  29   6       12.93       18.78     13.50 o
   3  29   6       10.75       -6.29     16.51 o
  -4  30   6       13.58      -23.45     37.29 o
  -3  30   6       35.61       -7.32     24.21 o
  -2  30   6      101.97      142.13     18.54 o
  -1  30   6       21.90       -4.29     14.64 o
   0  30   6       21.56       34.29     13.55 o
   1  30   6       32.37       18.62     30.07 o
 -17   0   7       15.40      -31.87     31.87 o
 -16   0   7       57.58       63.94     22.56 o
 -15   0   7       21.20        9.84     26.61 o
 -14   0   7      108.70      117.96     22.11 o
 -13   0   7       17.58      126.21     21.56 o
 -12   0   7     1073.50     1019.07     36.34 o
 -11   0   7       68.14      157.68     14.16 o
 -10   0   7     2407.80     2051.02     62.88 o
  -9   0   7       17.86      140.39     10.36 o
  -8   0   7        7.68       -1.83      8.43 o
  -7   0   7        0.30       -1.54      7.93 o
  -6   0   7      246.78      312.12     12.42 o
  -5   0   7       51.78       10.60      4.66 o
  -4   0   7    25282.43    27051.10    573.17 o
  -3   0   7       80.76      109.76      5.39 o
  -2   0   7      758.04     1282.86     29.44 o
  -1   0   7       47.77       93.72      3.13 o
   0   0   7      911.21      972.75     21.99 o
   1   0   7     1296.60     1191.10     46.06 o
   2   0   7      604.96      606.74     27.91 o
   3   0   7       77.27      157.98     12.07 o
   4   0   7        7.62       44.16      6.96 o
   5   0   7      196.66      184.90     10.54 o
   6   0   7     2753.45     2430.78     58.57 o
   7   0   7       51.04       68.67      7.78 o
   8   0   7     1110.16     1183.79     31.57 o
   9   0   7       29.57       41.15     10.98 o
  10   0   7       13.90        9.48     11.24 o
  11   0   7       21.62       17.11     12.43 o
  12   0   7      121.75      195.90     18.09 o
  13   0   7       38.00       94.01     24.76 o
 -17   1   7        7.48      -15.35     15.42 o
 -16   1   7       19.53       21.52     13.68 o
 -15   1   7       14.32      -14.11     14.11 o
 -14   1   7        9.88        8.80     13.00 o
 -13   1   7       34.44       60.83     13.71 o
 -12   1   7      172.99      217.30     11.29 o
 -11   1   7        0.71        6.35      7.41 o
 -10   1   7       19.42       -6.41      8.19 o
  -9   1   7       20.46       37.49      6.76 o
  -8   1   7        7.60       10.94      5.00 o
  -7   1   7        0.94       -4.02      4.02 o
  -6   1   7       27.32       38.12      4.34 o
  -5   1   7       21.99       27.21      3.35 o
  -4   1   7     4022.59     4150.70     61.64 o
  -3   1   7       62.27       73.86      3.21 o
  -2   1   7        7.20       39.22      2.71 o
  -1   1   7       38.08       35.71      2.05 o
   0   1   7       28.53       26.91      2.35 o
   1   1   7      668.21      649.45     15.71 o
   2   1   7      318.43      273.05     18.38 o
   3   1   7       94.06       94.06      4.27 o
   4   1   7       59.87       97.72      3.57 o
   5   1   7       76.18       72.94      3.83 o
   6   1   7     1584.23     1464.19     21.63 o
   7   1   7        0.73        1.83      6.16 o
   8   1   7      346.32      394.82     14.58 o
   9   1   7       64.24       41.24      7.73 o
  10   1   7        5.59        9.08      7.80 o
  11   1   7       29.50       37.94      8.99 o
  12   1   7        5.54        9.57      9.74 o
  13   1   7        2.91       20.95     10.42 o
 -17   2   7       17.56       14.07     15.74 o
 -16   2   7      196.98      287.69     34.39 o
 -15   2   7       56.53       64.75     15.58 o
 -14   2   7       33.08       31.44     13.63 o
 -13   2   7       66.73       80.69     15.13 o
 -12   2   7       20.56        4.78      8.14 o
 -11   2   7      160.93      131.28      8.93 o
 -10   2   7      324.11      315.24     11.74 o
  -9   2   7      173.60      114.55      9.35 o
  -8   2   7        2.60       -5.21      5.95 o
  -7   2   7        5.27       12.37      5.35 o
  -6   2   7        6.87        4.97      4.57 o
  -5   2   7       63.85       97.68      4.20 o
  -4   2   7     1554.98     1667.97     24.08 o
  -3   2   7       12.58       30.41      2.79 o
  -2   2   7      420.50      443.95      8.01 o
  -1   2   7      291.51      329.61      5.97 o
   0   2   7     1437.22     1556.78     24.33 o
   1   2   7      222.84      181.08      5.39 o
   2   2   7     2466.43     2745.67     52.15 o
   3   2   7      190.09      142.10      5.07 o
   4   2   7       66.52       83.36      3.23 o
   5   2   7        3.54        0.64      2.95 o
   6   2   7      479.55      565.01     14.17 o
   7   2   7      715.83      650.21     11.47 o
   8   2   7      743.32      574.33     14.22 o
   9   2   7        7.36       -2.36      7.77 o
  10   2   7       14.67       -0.39      7.94 o
  11   2   7        8.30        5.71      8.48 o
  12   2   7        9.45       19.23      9.91 o
  13   2   7       84.20      106.74     11.35 o
 -17   3   7       55.53       15.98     19.57 o
 -16   3   7       74.51      144.56     16.54 o
 -15   3   7      191.44      143.45     17.21 o
 -14   3   7       55.40       58.58     14.34 o
 -13   3   7      185.40      178.21     16.01 o
 -12   3   7      211.15      182.35     10.86 o
 -11   3   7      665.63      682.79     18.12 o
 -10   3   7    11949.08    10184.96    188.94 o
  -9   3   7     7555.27     6793.66    126.94 o
  -8   3   7      225.67      205.74      8.63 o
  -7   3   7      305.35      367.09     11.08 o
  -6   3   7      248.38      339.74     10.03 o
  -5   3   7     2085.68     2221.06     37.52 o
  -4   3   7    28227.15    27440.39    387.00 o
  -3   3   7      148.07      172.95      4.38 o
  -2   3   7      626.67      825.08     17.87 o
  -1   3   7      738.97      819.48     12.35 o
   0   3   7      744.40      717.60     15.88 o
   1   3   7     2942.23     3002.38     67.24 o
   2   3   7      486.61     1514.08     46.50 o
   3   3   7       50.69       78.76      2.77 o
   4   3   7       39.58       25.83      3.05 o
   5   3   7       55.51       82.89      4.03 o
   6   3   7      110.68      427.88     14.25 o
   7   3   7     2707.37     2349.03     37.46 o
   8   3   7      579.19      565.43     15.92 o
   9   3   7       21.98       19.72      7.56 o
  10   3   7        9.43       18.99      8.04 o
  11   3   7       29.89       55.41      9.32 o
  12   3   7       54.49       17.78      9.71 o
  13   3   7       83.04      166.39     12.87 o
 -17   4   7        9.14       -5.67     18.16 o
 -16   4   7        5.68       20.36     14.10 o
 -15   4   7        9.91       16.97     14.43 o
 -14   4   7       14.99       40.86     15.58 o
 -13   4   7       71.03       57.54     15.42 o
 -12   4   7       16.41       18.52      8.54 o
 -11   4   7        9.54       12.13      8.02 o
 -10   4   7      238.58      242.20     10.71 o
  -9   4   7       36.03       20.61      7.26 o
  -8   4   7        0.13       -3.83      5.99 o
  -7   4   7       11.04        7.07      5.19 o
  -6   4   7       16.61       24.65      4.47 o
  -5   4   7      160.27      232.50      7.29 o
  -4   4   7     2727.41     3385.34     49.89 o
  -3   4   7       35.82       39.75      3.22 o
  -2   4   7      587.28      708.14     12.65 o
  -1   4   7      273.16      344.87      6.29 o
   0   4   7      506.77      563.48      9.07 o
   1   4   7     6023.99     5883.26     85.11 o
   2   4   7     2265.77     2332.01     32.17 o
   3   4   7       35.14       10.54      2.30 o
   4   4   7        2.20        0.33      2.66 o
   5   4   7       36.11       34.36      3.46 o
   6   4   7        5.00        7.79      6.19 o
   7   4   7     2598.05     2500.32     39.00 o
   8   4   7      131.93      134.57      7.69 o
   9   4   7       24.53       19.22      7.87 o
  10   4   7        9.39       14.84      8.07 o
  11   4   7       12.44       -3.89      8.75 o
  12   4   7       26.71       22.17     10.48 o
  13   4   7       33.56       33.73     10.84 o
 -16   5   7      299.39      326.98     20.20 o
 -15   5   7      124.90      184.54     28.90 o
 -14   5   7        2.85       -1.38     15.15 o
 -13   5   7        0.82       -1.13     12.30 o
 -12   5   7       84.26       73.92      9.81 o
 -11   5   7      546.24      520.25     18.06 o
 -10   5   7      204.13      167.73     10.90 o
  -9   5   7       34.29       40.69      7.41 o
  -8   5   7        0.72       -6.18      6.18 o
  -7   5   7        2.56       -0.81      4.75 o
  -6   5   7       70.48       79.35      5.33 o
  -5   5   7      341.99      312.79      8.80 o
  -4   5   7       25.17       16.04      3.23 o
  -3   5   7       25.24        9.18      2.96 o
  -2   5   7     1107.81     1211.83     19.02 o
  -1   5   7        7.50       15.27      2.23 o
   0   5   7      129.77      125.94      3.32 o
   1   5   7     5569.88     6704.96     88.30 o
   2   5   7      179.81      302.62      5.63 o
   3   5   7        6.75       21.21      2.40 o
   4   5   7        5.64        2.28      2.92 o
   5   5   7      844.97      913.23     17.96 o
   6   5   7     2872.59     2696.46     41.65 o
   7   5   7      196.13      214.69     11.66 o
   8   5   7      347.62      348.96     11.34 o
   9   5   7       15.24       20.60      7.34 o
  10   5   7        1.18       -8.01      8.01 o
  11   5   7       14.40       -1.04      8.66 o
  12   5   7       61.21       61.83     10.71 o
  13   5   7        2.36       -4.16     10.23 o
 -16   6   7      204.96      233.83     18.40 o
 -15   6   7       99.94       78.86     14.33 o
 -14   6   7        1.11       16.23     13.11 o
 -13   6   7       26.39       32.06     12.95 o
 -12   6   7      321.40      335.59     13.37 o
 -11   6   7     5534.19     5081.86    103.54 o
 -10   6   7     6383.85     5952.14    111.81 o
  -9   6   7      600.60      423.48     14.27 o
  -8   6   7      361.91      367.35     11.49 o
  -7   6   7     2998.78     2514.82     48.75 o
  -6   6   7     5649.85     5389.00     96.61 o
  -5   6   7     4445.78     4125.44     71.18 o
  -4   6   7     1078.82      829.54     12.89 o
  -3   6   7       29.63      300.00      6.49 o
  -2   6   7     4368.79     5144.72     71.00 o
  -1   6   7      594.63      656.73     16.26 o
   0   6   7      329.08      413.92      7.13 o
   1   6   7     4463.54     5109.49     95.54 o
   2   6   7      594.58      669.23     10.45 o
   3   6   7       78.54       85.61      3.14 o
   4   6   7       30.60       27.82      3.32 o
   5   6   7      662.85      676.79     14.80 o
   6   6   7     2164.78     1700.36     34.74 o
   7   6   7      172.43      293.41      9.16 o
   8   6   7      145.84      139.26      8.44 o
   9   6   7       69.68       53.70      7.81 o
  10   6   7       20.87        8.11      9.03 o
  11   6   7       19.66       37.55      9.14 o
  12   6   7       95.88      110.84     11.34 o
  13   6   7       26.44       26.07     13.90 o
 -16   7   7      272.35      312.53     19.63 o
 -15   7   7       75.69      101.34     14.78 o
 -14   7   7       53.59       56.93     16.45 o
 -13   7   7        1.52       28.03     13.20 o
 -12   7   7       32.84        8.23      8.33 o
 -11   7   7      306.34      333.94     13.13 o
 -10   7   7      223.32      243.88      9.88 o
  -9   7   7        3.76       -4.37      7.78 o
  -8   7   7       43.02       47.73      6.67 o
  -7   7   7        3.09        2.76      5.51 o
  -6   7   7       84.21       93.68      5.74 o
  -5   7   7      273.40      276.27      6.85 o
  -4   7   7       48.34       62.98      3.99 o
  -3   7   7       49.08       22.54      3.28 o
  -2   7   7     1856.14     2357.38     35.38 o
  -1   7   7      704.19      706.20     12.54 o
   0   7   7      468.02      393.53      7.00 o
   1   7   7      820.64      963.69     14.21 o
   2   7   7      438.32      406.09      6.93 o
   3   7   7      146.90      176.16      4.12 o
   4   7   7       45.13       44.22      2.95 o
   5   7   7       73.43       89.91      6.35 o
   6   7   7      679.19      581.05     14.99 o
   7   7   7      146.98      159.00      7.03 o
   8   7   7        5.87        8.11      6.76 o
   9   7   7       29.80       42.17      8.01 o
  10   7   7       19.59       17.00      8.01 o
  11   7   7        0.26       10.22      9.09 o
  12   7   7        9.53       15.93     10.11 o
  13   7   7       52.58       66.87     11.64 o
 -16   8   7       62.88       62.29     14.77 o
 -15   8   7       21.31       40.36     13.48 o
 -14   8   7       50.07       51.03     14.29 o
 -13   8   7       11.90       31.44     13.00 o
 -12   8   7        0.43       -6.88      8.53 o
 -11   8   7       14.94        0.52      8.23 o
 -10   8   7        4.64       -6.84      6.84 o
  -9   8   7        2.22       10.03      6.90 o
  -8   8   7       50.99       49.41      6.78 o
  -7   8   7       23.32       10.19      5.72 o
  -6   8   7       12.23       -1.93      5.03 o
  -5   8   7       13.31       16.53      3.88 o
  -4   8   7      193.48      183.77      5.43 o
  -3   8   7      417.96      437.52      8.44 o
  -2   8   7      166.62      315.80      6.53 o
  -1   8   7       19.62       36.44      2.99 o
   0   8   7       71.76       73.36      3.12 o
   1   8   7      903.89     1108.54     15.51 o
   2   8   7      168.54      206.58      4.40 o
   3   8   7       91.04      105.17      3.66 o
   4   8   7      117.63      128.73      4.09 o
   5   8   7      511.95      598.32     11.85 o
   6   8   7     1669.27     1358.66     24.28 o
   7   8   7      109.70       85.41      6.18 o
   8   8   7        6.25        8.63      6.73 o
   9   8   7        0.45        7.28      7.43 o
  10   8   7       11.31        1.79      7.85 o
  11   8   7       10.68       -9.00      9.00 o
  12   8   7        0.14       -0.91      9.91 o
  13   8   7        9.69      -12.88     12.88 o
 -16   9   7        4.85        3.63     13.68 o
 -15   9   7        5.10       23.57     14.21 o
 -14   9   7       62.24       47.61     12.64 o
 -13   9   7        9.75       43.46     13.41 o
 -12   9   7       13.99       10.73      9.76 o
 -11   9   7       55.29      129.64      9.97 o
 -10   9   7      482.52      329.50     13.91 o
  -9   9   7        0.78      203.86      9.20 o
  -8   9   7     3108.79     3348.62     60.56 o
  -7   9   7       33.42       47.26      6.24 o
  -6   9   7       72.69      167.87      6.22 o
  -5   9   7       50.37      129.92      5.89 o
  -4   9   7      814.90      867.17     16.15 o
  -3   9   7     2741.12     2123.79     31.31 o
  -2   9   7     1830.57     2091.79     28.72 o
  -1   9   7      800.56      495.17      8.31 o
   0   9   7      239.27      185.41      4.38 o
   1   9   7       60.90      180.16      6.14 o
   2   9   7      126.16      120.74      3.60 o
   3   9   7       92.19      128.80      3.62 o
   4   9   7       91.47      173.93      5.07 o
   5   9   7      241.17      291.75      7.43 o
   6   9   7      731.70      819.00     17.60 o
   7   9   7      116.50      129.22      6.82 o
   8   9   7      164.17      131.38      9.79 o
   9   9   7        1.43        9.75      7.73 o
  10   9   7       70.99       69.35      9.05 o
  11   9   7        9.04       24.56      9.75 o
  12   9   7        1.69       -3.81     10.51 o
  13   9   7       47.86       72.34     11.33 o
 -16  10   7       11.17      -12.16     12.16 o
 -15  10   7       15.21       -5.15     12.76 o
 -14  10   7       47.01       29.23     12.79 o
 -13  10   7        5.39       -2.96     12.69 o
 -12  10   7       13.50        1.01     10.01 o
 -11  10   7        5.33        7.05      8.25 o
 -10  10   7       40.89        9.89      7.98 o
  -9  10   7        0.22       -5.53      6.44 o
  -8  10   7       35.74       35.23      7.11 o
  -7  10   7        7.98        4.01      6.05 o
  -6  10   7       10.26       15.10      5.23 o
  -5  10   7       15.84        1.12      4.75 o
  -4  10   7       82.17      108.30      5.25 o
  -3  10   7      213.01      219.68      6.14 o
  -2  10   7       45.64       77.99      3.66 o
  -1  10   7      200.90      176.16      4.37 o
   0  10   7       14.90       15.60      3.01 o
   1  10   7        3.83        6.44      2.76 o
   2  10   7       71.88       68.80      3.46 o
   3  10   7       13.93       16.61      3.08 o
   4  10   7       13.88       19.37      3.52 o
   5  10   7      148.29      115.68      5.06 o
   6  10   7      127.05      115.38      9.89 o
   7  10   7       55.68       45.00      5.99 o
   8  10   7       27.35       29.39      7.37 o
   9  10   7       10.36       19.82      7.61 o
  10  10   7        0.49        5.38      8.20 o
  11  10   7        1.36        7.01     11.32 o
  12  10   7       15.07        3.32      9.95 o
  13  10   7       21.83       18.99     13.82 o
 -16  11   7       40.47       24.99     15.65 o
 -15  11   7        3.06       10.44     21.78 o
 -14  11   7        4.63        2.02     12.38 o
 -13  11   7       62.10       56.76     12.19 o
 -12  11   7        8.39      -11.83     12.14 o
 -11  11   7       56.00       40.46      9.46 o
 -10  11   7        8.67       -2.00      7.70 o
  -9  11   7       34.24       -1.39      6.68 o
  -8  11   7        9.28       -5.62      6.30 o
  -7  11   7       15.36       37.62      6.29 o
  -6  11   7       23.24       23.45      5.76 o
  -5  11   7        4.05        5.65      4.88 o
  -4  11   7       58.45       57.32      4.93 o
  -3  11   7       26.51       14.32      4.36 o
  -2  11   7      982.79      998.55     15.89 o
  -1  11   7       97.23      125.59      4.06 o
   0  11   7      402.95      406.07      7.74 o
   1  11   7       24.95       18.25      3.15 o
   2  11   7       35.15       61.32      3.69 o
   3  11   7      105.50      112.26      4.10 o
   4  11   7      384.74      442.32      7.99 o
   5  11   7      366.58      336.14      9.02 o
   6  11   7      139.45       90.02      6.10 o
   7  11   7       93.50       90.81      6.73 o
   8  11   7       61.24       64.47      7.91 o
   9  11   7       98.04      116.02      9.15 o
  10  11   7       34.83       70.85      9.38 o
  11  11   7        3.71       -3.87      8.95 o
  12  11   7       14.49        8.92     10.32 o
 -15  12   7        3.97       37.08     13.86 o
 -14  12   7       11.61       -8.81     11.88 o
 -13  12   7       62.76       89.38     17.55 o
 -12  12   7       69.25      136.85     16.68 o
 -11  12   7      422.99      452.73     15.82 o
 -10  12   7      227.71      252.81     15.32 o
  -9  12   7     1377.58     1242.31     29.23 o
  -8  12   7     1327.28     1148.92     24.10 o
  -7  12   7     1896.98     2272.96     38.61 o
  -6  12   7      985.40      713.21     15.51 o
  -5  12   7       73.08      187.18      7.29 o
  -4  12   7      124.94      165.72      6.58 o
  -3  12   7      196.82      194.34      6.17 o
  -2  12   7     2063.83     1727.27     25.91 o
  -1  12   7       27.13       45.47      3.66 o
   0  12   7      439.07      447.89      8.22 o
   1  12   7       78.19       84.34      4.06 o
   2  12   7      104.36       90.23      3.97 o
   3  12   7        8.05       17.22      3.11 o
   4  12   7       35.36      210.81      6.69 o
   5  12   7      262.59      482.39     14.47 o
   6  12   7      203.21      102.95      6.34 o
   7  12   7       89.73       56.76      6.86 o
   8  12   7       48.89       32.51      7.69 o
   9  12   7      193.55      184.35     10.33 o
  10  12   7      177.09      162.38     10.90 o
  11  12   7       19.34       18.52      9.29 o
  12  12   7       16.96       19.48     10.60 o
 -15  13   7        0.46       -0.74     13.27 o
 -14  13   7       18.12        8.13     12.42 o
 -13  13   7       53.32       50.10     12.42 o
 -12  13   7       67.11       76.22     11.69 o
 -11  13   7       97.16       90.35      9.62 o
 -10  13   7        1.92       -7.76      7.76 o
  -9  13   7        1.65       -7.58      7.58 o
  -8  13   7       14.73        6.06      6.85 o
  -7  13   7        2.71       -5.98      5.98 o
  -6  13   7       17.47       20.42      6.21 o
  -5  13   7       10.14        8.35      5.47 o
  -4  13   7        1.77       -5.18      5.18 o
  -3  13   7       24.10       15.80      4.40 o
  -2  13   7      386.73      404.72      9.30 o
  -1  13   7      102.86      138.41      5.06 o
   0  13   7       15.12       17.90      3.73 o
   1  13   7       36.41       48.34      4.03 o
   2  13   7      113.58       99.97      4.30 o
   3  13   7        0.90        0.43      3.22 o
   4  13   7      106.72       93.52      5.88 o
   5  13   7       42.75       46.07      5.48 o
   6  13   7       11.18       -5.16      5.16 o
   7  13   7        9.32       -6.23      6.23 o
   8  13   7       16.68        2.59      7.25 o
   9  13   7       18.04       29.84      8.22 o
  10  13   7      157.78      192.61     11.76 o
  11  13   7        3.50       -0.79      9.18 o
  12  13   7        2.30      -10.09     10.09 o
 -15  14   7        1.90        6.05     16.89 o
 -14  14   7       37.85       -2.95     12.33 o
 -13  14   7        5.09        4.00     11.37 o
 -12  14   7       50.35       44.56     13.36 o
 -11  14   7       16.25       -8.41      8.41 o
 -10  14   7        0.25        1.46      8.12 o
  -9  14   7       24.78       16.25      8.13 o
  -8  14   7        1.64        6.44      7.39 o
  -7  14   7       16.45       13.87      6.32 o
  -6  14   7       38.54       55.33      6.52 o
  -5  14   7       18.92       29.20      5.97 o
  -4  14   7        7.13       -1.61      5.34 o
  -3  14   7        9.25        1.21      4.29 o
  -2  14   7       13.62       13.04      5.24 o
  -1  14   7      107.84      143.46      5.77 o
   0  14   7      387.80      424.43      8.93 o
   1  14   7       96.72       96.57      4.64 o
   2  14   7        6.17       -1.75      3.68 o
   3  14   7        3.43       -4.75      4.75 o
   4  14   7       53.68       59.16      5.51 o
   5  14   7     1370.42     1377.27     24.56 o
   6  14   7      184.27      143.95      7.13 o
   7  14   7       10.47       -2.52      6.44 o
   8  14   7        3.49       -8.33      8.33 o
   9  14   7       23.79       17.93      8.34 o
  10  14   7        7.37       23.32      9.60 o
  11  14   7        5.71        9.44      9.60 o
  12  14   7        5.67       14.08     21.53 o
 -15  15   7        9.10       34.46     40.14 o
 -14  15   7       65.32       18.30     14.54 o
 -13  15   7        2.03       25.48     12.16 o
 -12  15   7      394.36      447.79     20.62 o
 -11  15   7       34.32       41.03      9.41 o
 -10  15   7        3.07       26.52      8.44 o
  -9  15   7      342.85      379.93     13.91 o
  -8  15   7      111.54       71.02     11.06 o
  -7  15   7     1635.43     1824.95     40.15 o
  -6  15   7     5078.10     5093.24     85.61 o
  -5  15   7      869.91     1672.00     30.48 o
  -4  15   7      133.52      124.91      6.83 o
  -3  15   7       18.12       10.63      4.55 o
  -2  15   7       27.48       62.29      5.43 o
  -1  15   7      316.50      280.47      7.69 o
   0  15   7      203.61      266.53      8.29 o
   1  15   7       75.12      146.06      5.62 o
   2  15   7       42.55       46.60      5.24 o
   3  15   7        0.27       -2.36      5.20 o
   4  15   7      181.41      178.75      7.38 o
   5  15   7      401.79      709.95     18.17 o
   6  15   7      262.23      132.77      7.06 o
   7  15   7      101.07       75.20      7.49 o
   8  15   7       10.35       10.51      7.73 o
   9  15   7       81.73       75.74      9.52 o
  10  15   7       23.53       30.28      9.72 o
  11  15   7       15.07        3.23      9.42 o
 -14  16   7       10.07       -0.65     14.54 o
 -13  16   7       16.98       43.19     15.26 o
 -12  16   7       36.98       37.98     14.14 o
 -11  16   7       16.21       -6.66     10.85 o
 -10  16   7        9.41       -4.79      7.62 o
  -9  16   7        1.40        0.45      8.06 o
  -8  16   7        0.37        0.98      8.59 o
  -7  16   7        5.01       -7.56      7.56 o
  -6  16   7       29.73       33.04      6.68 o
  -5  16   7       19.27       29.52      6.35 o
  -4  16   7       40.30       52.39      6.18 o
  -3  16   7        3.33        3.38      5.44 o
  -2  16   7       14.96       16.94      5.45 o
  -1  16   7      197.38      241.75      7.82 o
   0  16   7       33.28       48.70      5.29 o
   1  16   7        7.15        7.95      4.75 o
   2  16   7      141.31      128.60      6.16 o
   3  16   7        7.45        3.50      5.25 o
   4  16   7      242.48      216.65      8.92 o
   5  16   7       43.72       83.78      7.37 o
   6  16   7      141.05      146.82      7.38 o
   7  16   7       61.83       55.82      8.18 o
   8  16   7        0.45        4.00      7.81 o
   9  16   7        5.80       16.20      9.00 o
  10  16   7       11.52       29.94      9.83 o
  11  16   7       16.60       24.72     10.65 o
 -14  17   7       51.65       -4.31     14.70 o
 -13  17   7        2.58       35.77     16.41 o
 -12  17   7      317.50      386.48     34.50 o
 -11  17   7       32.49       -4.64     12.70 o
 -10  17   7       20.79       11.24      9.45 o
  -9  17   7        3.75       -2.69      8.22 o
  -8  17   7        5.16       -2.44      8.15 o
  -7  17   7       23.08        2.14      7.92 o
  -6  17   7       29.88       39.02      7.72 o
  -5  17   7        5.94       -0.31      5.78 o
  -4  17   7        2.37        2.51      5.57 o
  -3  17   7      134.40      135.99      6.80 o
  -2  17   7       30.30       34.96      5.70 o
  -1  17   7       15.85       15.59      5.33 o
   0  17   7       10.35       -3.18      4.84 o
   1  17   7       76.71      107.72      6.81 o
   2  17   7        2.45       -5.73      5.73 o
   3  17   7       60.17       46.82      6.03 o
   4  17   7      269.54      291.26      9.32 o
   5  17   7       41.05       44.59      6.35 o
   6  17   7       88.37       71.53      7.39 o
   7  17   7        3.10       -7.63      7.63 o
   8  17   7        5.70       -1.20      8.09 o
   9  17   7       51.95       67.42      9.95 o
  10  17   7       49.88       67.77     11.76 o
  11  17   7        1.77       16.19     21.53 o
 -14  18   7      102.16       -5.76     21.15 o
 -13  18   7       25.77        0.68     14.30 o
 -12  18   7     1100.46     1210.25     44.53 o
 -11  18   7       34.75       77.98     21.53 o
 -10  18   7      204.99      219.72     14.28 o
  -9  18   7      419.59      528.76     17.66 o
  -8  18   7      228.22      298.02     13.09 o
  -7  18   7      120.36      148.92      9.90 o
  -6  18   7     1467.29     1592.76     36.14 o
  -5  18   7       76.23       69.86      8.35 o
  -4  18   7       46.59       50.41      6.97 o
  -3  18   7      516.52      453.01     11.52 o
  -2  18   7      172.74      151.74      7.02 o
  -1  18   7       81.18       61.56      5.94 o
   0  18   7       14.32        0.54      5.41 o
   1  18   7       58.95       38.82      5.66 o
   2  18   7       59.83       25.64      6.36 o
   3  18   7       47.87       64.39      6.50 o
   4  18   7       57.40      256.68     11.87 o
   5  18   7        6.32        9.26      9.70 o
   6  18   7        8.43       27.55      8.88 o
   7  18   7        2.04       -6.52      7.68 o
   8  18   7       19.11       15.87      8.80 o
   9  18   7       59.20       67.61     11.02 o
  10  18   7      333.50      310.41     16.76 o
 -13  19   7        2.57       -0.14     15.27 o
 -12  19   7      283.60      362.37     22.79 o
 -11  19   7        4.68        3.04     13.79 o
 -10  19   7        3.44       -9.97      9.97 o
  -9  19   7       29.03       14.00     10.61 o
  -8  19   7        3.08       -9.33      9.33 o
  -7  19   7        3.50       -9.18      9.18 o
  -6  19   7       18.34       15.72      8.12 o
  -5  19   7        9.47       14.38      7.67 o
  -4  19   7        1.48       -4.81      7.26 o
  -3  19   7       52.04       53.68      7.84 o
  -2  19   7       53.30       54.12      6.73 o
  -1  19   7        2.35       -1.92      5.52 o
   0  19   7        5.86       12.47      5.77 o
   1  19   7        6.06       -6.09      6.09 o
   2  19   7       19.36        6.65      6.59 o
   3  19   7       32.63       24.62      7.43 o
   4  19   7      392.45      385.01     12.58 o
   5  19   7        9.59       -0.45      7.17 o
   6  19   7       27.57       29.31      9.07 o
   7  19   7        0.40       -1.75      8.73 o
   8  19   7        4.43       -6.16      9.64 o
   9  19   7       59.03       35.79     12.10 o
  10  19   7       18.81       57.51     14.84 o
 -13  20   7        2.79        0.69     14.53 o
 -12  20   7       18.47       26.73     15.28 o
 -11  20   7        9.55       10.88     14.41 o
 -10  20   7        4.84      -12.83     12.83 o
  -9  20   7        8.20      -10.16     10.16 o
  -8  20   7        2.90       -3.86     12.62 o
  -7  20   7        5.36       -8.45      8.45 o
  -6  20   7        6.30       -3.42      8.17 o
  -5  20   7       19.37       13.60      8.26 o
  -4  20   7        6.44       -5.54      7.60 o
  -3  20   7       16.72       17.37      9.87 o
  -2  20   7      101.26      106.01      8.40 o
  -1  20   7      127.10      122.96     10.42 o
   0  20   7       60.74       68.76      8.72 o
   1  20   7        2.24       -5.40      7.42 o
   2  20   7       14.58        1.52      7.37 o
   3  20   7      155.23      173.67     12.30 o
   4  20   7      273.72      319.91     16.49 o
   5  20   7      181.83      193.90     13.53 o
   6  20   7       80.37       72.27     11.35 o
   7  20   7        6.10        8.71     10.77 o
   8  20   7       15.55       -3.71     10.89 o
   9  20   7       18.58       26.22     12.00 o
  10  20   7        9.94       17.56     20.81 o
 -12  21   7      183.06      218.86     19.66 o
 -11  21   7       47.58      106.65     16.44 o
 -10  21   7      140.80      154.49     22.74 o
  -9  21   7       52.45       56.48     11.57 o
  -8  21   7     1696.95     2147.26     47.74 o
  -7  21   7     3887.35     3589.47     75.38 o
  -6  21   7      127.18      403.11     14.91 o
  -5  21   7      458.96      592.80     18.40 o
  -4  21   7       12.75       18.23      8.21 o
  -3  21   7      128.44       95.01      9.06 o
  -2  21   7      236.07      298.76     14.07 o
  -1  21   7      260.07      293.34     13.80 o
   0  21   7       74.77       73.66     12.13 o
   1  21   7        0.94       -8.53      9.26 o
   2  21   7       15.90        9.86      9.92 o
   3  21   7       32.51       -3.00      9.57 o
   4  21   7      128.90       37.33     10.48 o
   5  21   7      489.25      243.35     15.83 o
   6  21   7       99.26      105.46     15.00 o
   7  21   7        0.14        6.75     11.17 o
   8  21   7       71.23       95.68     12.94 o
   9  21   7        4.05       71.82     13.18 o
 -12  22   7      100.28      113.22     27.30 o
 -11  22   7        0.45       -9.35     14.42 o
 -10  22   7        6.82      -11.41     13.62 o
  -9  22   7        6.92        1.28     11.18 o
  -8  22   7        3.63        7.17      9.41 o
  -7  22   7       15.63       -7.71      8.91 o
  -6  22   7        4.11       -5.69      8.57 o
  -5  22   7       14.96       26.44      8.63 o
  -4  22   7       10.70       19.98      9.72 o
  -3  22   7       14.33        3.04      8.96 o
  -2  22   7       18.91        7.53      9.18 o
  -1  22   7       55.96       69.70     12.89 o
   0  22   7       68.52       43.81     11.47 o
   1  22   7       10.40       -5.51      9.84 o
   2  22   7       12.45        6.42      9.76 o
   3  22   7        6.00      -12.66     12.66 o
   4  22   7      112.70      124.83     12.44 o
   5  22   7      287.26      279.30     19.79 o
   6  22   7      120.30      172.70     14.36 o
   7  22   7        1.83      -10.19     11.19 o
   8  22   7       11.58       17.99     11.79 o
   9  22   7        4.83        1.42     22.70 o
 -11  23   7       40.55       40.67     15.38 o
 -10  23   7        8.41       -0.36     16.16 o
  -9  23   7        4.89      -14.06     14.06 o
  -8  23   7       17.60       12.42     11.26 o
  -7  23   7        1.07       -8.77      9.16 o
  -6  23   7        1.38       -7.74      9.57 o
  -5  23   7        4.24       -4.47      9.55 o
  -4  23   7       45.52       59.57     10.40 o
  -3  23   7       12.62        1.83      9.43 o
  -2  23   7      189.17      196.91     16.25 o
  -1  23   7      106.10      134.96     15.71 o
   0  23   7       20.45       10.77     10.91 o
   1  23   7        2.60       -2.65      9.86 o
   2  23   7        1.34       -9.80      9.80 o
   3  23   7        1.76      -10.32     10.32 o
   4  23   7      183.97      182.32     14.06 o
   5  23   7       11.63        5.37     11.96 o
   6  23   7       25.67       24.45     14.99 o
   7  23   7        9.91       17.75     11.88 o
   8  23   7        8.67        1.87     12.08 o
 -11  24   7      225.96      456.44     50.21 o
 -10  24   7      179.47       97.04     75.02 o
  -9  24   7      202.07      135.18     23.59 o
  -8  24   7      757.66      708.11     31.70 o
  -7  24   7     2558.21     2721.20     68.61 o
  -6  24   7       94.51      156.73     13.37 o
  -5  24   7      101.72       76.95     11.47 o
  -4  24   7      210.70      226.21     13.84 o
  -3  24   7       23.31       47.48     13.61 o
  -2  24   7      614.68      474.77     23.52 o
  -1  24   7      118.26      104.78     14.32 o
   0  24   7       10.05       -5.77     11.23 o
   1  24   7       10.95      -10.31     10.31 o
   2  24   7       29.86       48.50     11.24 o
   3  24   7        4.14       24.76     14.46 o
   4  24   7      100.68      122.60     13.32 o
   5  24   7       45.44      138.60     14.58 o
   6  24   7       24.11       25.61     13.92 o
   7  24   7       23.87       -1.77     13.62 o
 -10  25   7        9.97       26.85     25.86 o
  -9  25   7       22.70        4.94     53.82 o
  -8  25   7       11.34       14.94     14.40 o
  -7  25   7        1.51       19.73     14.22 o
  -6  25   7        2.32      -10.70     10.70 o
  -5  25   7       11.39       -5.07     10.34 o
  -4  25   7       24.45       33.12     13.61 o
  -3  25   7       12.09       -1.88     13.23 o
  -2  25   7       93.78       94.14     14.75 o
  -1  25   7       91.07      129.05     23.02 o
   0  25   7        5.22      -11.03     11.03 o
   1  25   7       10.91       -6.98     11.00 o
   2  25   7        8.60        2.83     11.33 o
   3  25   7        9.31        0.88     11.61 o
   4  25   7      287.42      345.86     19.53 o
   5  25   7       44.53       29.81     13.21 o
   6  25   7       53.16       79.64     14.21 o
   7  25   7       17.29       -8.92     33.38 o
  -9  26   7        4.71      -44.85     49.01 o
  -8  26   7        0.95      -11.78     48.56 o
  -7  26   7        7.15      -13.61     13.61 o
  -6  26   7        1.86      -24.48     24.48 o
  -5  26   7        0.20      -13.66     13.66 o
  -4  26   7        7.94      -12.01     15.58 o
  -3  26   7        7.03       13.53     13.98 o
  -2  26   7       33.45        8.53     18.53 o
  -1  26   7       59.40       59.39     14.52 o
   0  26   7        2.45      -12.08     12.08 o
   1  26   7       29.31       26.77     11.86 o
   2  26   7        8.41       -4.44     11.51 o
   3  26   7        2.73        0.21     11.97 o
   4  26   7       28.18       47.93     13.64 o
   5  26   7       23.00       18.58     13.06 o
   6  26   7       98.29      124.62     19.69 o
  -7  27   7       27.48        1.38     21.30 o
  -6  27   7      279.91      302.98     31.07 o
  -5  27   7       26.14      -13.83     13.83 o
  -4  27   7        0.97       36.12     15.02 o
  -3  27   7       82.92      108.73     16.22 o
  -2  27   7       12.53       30.68     15.00 o
  -1  27   7      115.55      167.86     17.53 o
   0  27   7       17.06      -12.18     12.18 o
   1  27   7        3.00      -12.04     12.04 o
   2  27   7        8.72      -11.79     11.79 o
   3  27   7       85.27       53.04     14.44 o
   4  27   7       83.77      134.96     15.56 o
   5  27   7      209.55      206.21     30.38 o
  -6  28   7        1.29      -37.44     49.16 o
  -5  28   7        4.55      -20.08     20.08 o
  -4  28   7       14.47        8.67     23.26 o
  -3  28   7        6.37        0.07     31.64 o
  -2  28   7       70.77       73.59     16.63 o
  -1  28   7      137.96      181.40     27.99 o
   0  28   7       17.71        6.36     12.73 o
   1  28   7       17.87        4.52     16.20 o
   2  28   7       37.75       54.74     14.44 o
   3  28   7      142.96      204.91     23.02 o
   4  28   7      322.99      333.33     32.67 o
  -5  29   7        0.16      -11.40     34.28 o
  -4  29   7        4.42       23.46     18.26 o
  -3  29   7       28.05       -5.94     14.86 o
  -2  29   7      155.00      185.71     29.60 o
  -1  29   7       10.82       -1.58     14.53 o
   0  29   7       27.79       25.47     19.90 o
   1  29   7        7.79        5.73     12.82 o
   2  29   7        3.11      -13.34     13.34 o
  -3  30   7      127.70      138.32     43.00 o
  -2  30   7      444.68      389.69     54.12 o
  -1  30   7       42.50       -1.80     35.78 o
   0  30   7       39.02      -13.83     34.28 o
 -17   0   8       28.22      -21.26     21.26 o
 -16   0   8       24.92       -1.63     21.25 o
 -15   0   8        5.35       15.60     20.08 o
 -14   0   8       33.85       78.48     19.55 o
 -13   0   8       55.26      130.00     14.83 o
 -12   0   8     6447.07     5948.12    170.98 o
 -11   0   8      162.03       11.24     11.84 o
 -10   0   8        0.04       -4.04     11.74 o
  -9   0   8       23.23      127.24     12.99 o
  -8   0   8     5222.23     4596.16    118.85 o
  -7   0   8       47.53       48.85      6.64 o
  -6   0   8     2827.58     2635.20     69.06 o
  -5   0   8       23.91       80.86      5.79 o
  -4   0   8     3961.54     3247.41     67.53 o
  -3   0   8      212.24      915.40     21.95 o
  -2   0   8      198.88      294.27      9.07 o
  -1   0   8     1028.49     1368.88     32.92 o
   0   0   8     4257.96     3679.27     92.14 o
   1   0   8      777.01      949.82     31.10 o
   2   0   8        0.01       46.20     13.65 o
   3   0   8       15.36       10.93      9.83 o
   4   0   8       45.68      298.27     14.30 o
   5   0   8     1706.08     1407.97     49.15 o
   6   0   8      633.45      695.34     20.98 o
   7   0   8       38.84       47.71      4.99 o
   8   0   8        3.42      -13.99     13.99 o
   9   0   8       35.94       27.46     10.59 o
  10   0   8       11.41       32.80     11.80 o
  11   0   8       64.94       36.31     13.42 o
  12   0   8       34.03      140.99     24.23 o
  13   0   8       34.36       19.98     19.67 o
 -17   1   8       12.19       22.03     12.98 o
 -16   1   8       52.38       70.54     16.57 o
 -15   1   8        0.61        6.25     14.13 o
 -14   1   8       12.97       12.73     13.55 o
 -13   1   8       44.39       42.40      9.83 o
 -12   1   8      339.27      397.57     14.82 o
 -11   1   8       20.35       18.24      8.39 o
 -10   1   8        0.48       -8.16      8.16 o
  -9   1   8        6.67        4.77      7.42 o
  -8   1   8        1.66       -6.56      6.56 o
  -7   1   8       25.43        7.83      3.95 o
  -6   1   8      144.97      164.68      6.18 o
  -5   1   8        3.54       -1.29      3.19 o
  -4   1   8      400.92      243.44      5.88 o
  -3   1   8      238.52      289.08      6.14 o
  -2   1   8      105.41       69.11      2.99 o
  -1   1   8      536.36      527.33     10.29 o
   0   1   8      220.56      169.24      8.08 o
   1   1   8      385.89      505.72     11.15 o
   2   1   8       67.84       57.52      6.90 o
   3   1   8        0.59        1.79      6.35 o
   4   1   8      252.02      263.90      9.40 o
   5   1   8     1683.13     1549.36     27.08 o
   6   1   8      289.46      254.97     12.88 o
   7   1   8        3.84        6.59      3.63 o
   8   1   8        2.89       -5.06      6.77 o
   9   1   8       27.88       38.43      7.83 o
  10   1   8        8.33       -2.48      8.81 o
  11   1   8      164.88      155.75     10.96 o
  12   1   8       17.29       15.48      9.69 o
  13   1   8       10.04        8.53      9.74 o
 -17   2   8       10.03       -5.04     15.55 o
 -16   2   8       10.38      -14.77     14.77 o
 -15   2   8        7.35       18.28     16.28 o
 -14   2   8       15.83       15.44     17.14 o
 -13   2   8       62.12       93.97     11.59 o
 -12   2   8      157.00      161.41     11.00 o
 -11   2   8       54.62       69.66      8.64 o
 -10   2   8      108.44       75.35      8.41 o
  -9   2   8       65.25       63.24      7.77 o
  -8   2   8        2.50       -6.11      6.11 o
  -7   2   8        3.66        2.62      5.38 o
  -6   2   8      319.25      356.06     10.42 o
  -5   2   8        7.76        0.06      3.10 o
  -4   2   8       35.61       53.27      4.01 o
  -3   2   8      434.08      732.41     11.57 o
  -2   2   8        2.06        5.90      2.26 o
  -1   2   8     1729.74     1866.98     26.49 o
   0   2   8    12078.14    12771.51    192.33 o
   1   2   8     1237.75     1147.76     18.48 o
   2   2   8       18.84       26.07      3.05 o
   3   2   8        0.07       -3.14      3.14 o
   4   2   8      626.39      526.14     10.64 o
   5   2   8     1263.38     1088.52     20.72 o
   6   2   8     2448.60     2597.45     41.74 o
   7   2   8      310.40      277.20      6.32 o
   8   2   8        2.62        6.01      8.58 o
   9   2   8       26.34        7.05      7.35 o
  10   2   8       37.33       23.79      8.07 o
  11   2   8       44.31       41.44      9.54 o
  12   2   8       21.41       18.67     10.78 o
  13   2   8       36.32       30.45     10.31 o
 -17   3   8        1.77       65.72     19.20 o
 -16   3   8      112.28      100.46     16.98 o
 -15   3   8        4.91       67.07     15.29 o
 -14   3   8       82.39      113.57     18.98 o
 -13   3   8      349.99      352.38     16.49 o
 -12   3   8     2361.98     2135.29     46.93 o
 -11   3   8      311.30      326.99     13.04 o
 -10   3   8     9742.05     9417.07    174.99 o
  -9   3   8     1789.29     1807.80     36.74 o
  -8   3   8       11.44       -2.48      6.21 o
  -7   3   8       36.09        3.62      5.33 o
  -6   3   8     3854.81     3788.27     69.09 o
  -5   3   8      358.96      342.20      7.65 o
  -4   3   8      135.93      342.78      7.16 o
  -3   3   8     1282.39     1928.30     27.78 o
  -2   3   8      463.31      215.98      5.10 o
  -1   3   8     1911.76     1812.70     26.11 o
   0   3   8     6169.16     7298.37    176.14 o
   1   3   8      597.60      653.29     13.09 o
   2   3   8      115.13       30.60      2.29 o
   3   3   8        1.26        2.64      2.71 o
   4   3   8      246.52      209.55      6.45 o
   5   3   8      987.77     1136.87     23.77 o
   6   3   8     1841.37     1795.62     29.72 o
   7   3   8     1159.66      990.19     15.88 o
   8   3   8       23.96        8.37      6.93 o
   9   3   8        7.57       26.03      7.52 o
  10   3   8       41.54       91.08      9.16 o
  11   3   8      152.87      156.02     14.50 o
  12   3   8       85.27      108.39     11.09 o
  13   3   8        8.52       28.51     10.21 o
 -17   4   8       96.85       97.01     20.17 o
 -16   4   8       86.52      102.14     17.13 o
 -15   4   8        5.55        1.94     13.78 o
 -14   4   8        3.27        1.16     12.85 o
 -13   4   8        8.50       20.98     11.25 o
 -12   4   8      272.19      262.44     13.06 o
 -11   4   8        7.47       -8.06      8.06 o
 -10   4   8      135.75      132.59      9.38 o
  -9   4   8        5.46       -0.90      6.82 o
  -8   4   8       10.86        5.87      6.17 o
  -7   4   8        0.59       -4.88      4.88 o
  -6   4   8      192.89      245.07      7.92 o
  -5   4   8      314.93      334.38      8.37 o
  -4   4   8       13.82       18.44      3.45 o
  -3   4   8       35.51       78.50      3.77 o
  -2   4   8       43.11       29.47      2.38 o
  -1   4   8      432.68      603.83      9.67 o
   0   4   8     1447.15     1616.68     23.52 o
   1   4   8       67.82       30.44      2.54 o
   2   4   8       55.07       95.25      3.01 o
   3   4   8        2.99        4.01      2.47 o
   4   4   8       76.81       86.08      4.11 o
   5   4   8       89.24       83.64      5.91 o
   6   4   8       12.19       12.89      8.54 o
   7   4   8      971.86      893.79     16.82 o
   8   4   8       15.84        5.87      6.50 o
   9   4   8       23.04        9.83      7.56 o
  10   4   8       12.44        4.80      7.98 o
  11   4   8       84.10       63.55      9.90 o
  12   4   8      111.71      114.71     11.28 o
  13   4   8        8.45       15.98      9.69 o
 -16   5   8       11.03       -7.21     13.59 o
 -15   5   8       28.09       48.36     15.18 o
 -14   5   8       35.43       39.36     13.95 o
 -13   5   8        1.90      -14.07     18.82 o
 -12   5   8       61.74       46.40     11.71 o
 -11   5   8      190.60      201.49     14.09 o
 -10   5   8       43.82       -7.08      7.31 o
  -9   5   8        4.22       -6.98      6.98 o
  -8   5   8        8.18        2.91      5.93 o
  -7   5   8       38.33       24.40      5.29 o
  -6   5   8        6.58        7.85      4.55 o
  -5   5   8     2265.39     2404.06     42.26 o
  -4   5   8      618.53      568.30      9.95 o
  -3   5   8      611.23      561.40      9.86 o
  -2   5   8      409.41      472.30      8.38 o
  -1   5   8      459.66      450.02      8.54 o
   0   5   8     6824.44     7241.43    103.97 o
   1   5   8      632.61      597.90      9.52 o
   2   5   8       90.46      119.17      3.35 o
   3   5   8        0.06       -2.49      2.49 o
   4   5   8      164.73      242.13      5.78 o
   5   5   8     2593.85     2311.78     37.28 o
   6   5   8     1219.32     1006.55     17.67 o
   7   5   8       67.70       91.10      8.69 o
   8   5   8        3.46       -0.90      6.64 o
   9   5   8       11.26        2.96      7.22 o
  10   5   8        0.28       10.92      8.07 o
  11   5   8       19.07       27.58      9.40 o
  12   5   8        6.49       20.53     10.06 o
  13   5   8        2.85       13.85      9.77 o
 -16   6   8       45.56       54.41     14.17 o
 -15   6   8        2.86        4.16     14.70 o
 -14   6   8       12.99       26.24     13.36 o
 -13   6   8       84.50       86.55     14.33 o
 -12   6   8      227.84      347.95     13.70 o
 -11   6   8     5500.05     5140.83    112.14 o
 -10   6   8     1750.74     1804.05     39.36 o
  -9   6   8      832.76      640.05     17.04 o
  -8   6   8      779.47      785.95     17.82 o
  -7   6   8     2267.33     2151.20     40.89 o
  -6   6   8      195.15      331.09      9.64 o
  -5   6   8    13982.26    14413.96    233.75 o
  -4   6   8     2415.54     2364.53     36.60 o
  -3   6   8     1364.72     1133.60     21.72 o
  -2   6   8      777.69     1070.30     20.32 o
  -1   6   8      102.67       59.51      3.10 o
   0   6   8     1782.85     2672.42     68.56 o
   1   6   8       80.54       92.21      3.02 o
   2   6   8       69.26       51.27      2.80 o
   3   6   8       12.63        3.51      2.65 o
   4   6   8      106.73      114.95      4.28 o
   5   6   8     1887.30     1705.54     30.61 o
   6   6   8      612.82      691.38     17.86 o
   7   6   8      139.58      147.44      7.30 o
   8   6   8       63.87       90.20      7.81 o
   9   6   8       12.16       22.69      7.45 o
  10   6   8        0.49        2.44      8.10 o
  11   6   8       32.32       40.51     10.74 o
  12   6   8       25.19       31.57     10.36 o
  13   6   8       17.52       13.96      9.98 o
 -16   7   8       55.54       51.69     14.30 o
 -15   7   8        5.94       -4.04     14.35 o
 -14   7   8       42.85       59.52     15.07 o
 -13   7   8       28.42       18.38     12.73 o
 -12   7   8        0.50       12.67      8.86 o
 -11   7   8       13.34       17.88      8.19 o
 -10   7   8       10.00       15.75      7.01 o
  -9   7   8        4.13       -4.02      6.57 o
  -8   7   8        2.80        0.54      5.99 o
  -7   7   8       32.18       37.10      5.84 o
  -6   7   8        1.63        1.35      4.40 o
  -5   7   8     1038.46     1106.10     21.85 o
  -4   7   8      380.14      301.31      6.74 o
  -3   7   8      482.96      556.67      9.36 o
  -2   7   8     1520.88     1719.46     28.49 o
  -1   7   8        4.24       -0.45      2.66 o
   0   7   8     1511.17     1575.96     22.02 o
   1   7   8      789.91      846.83     12.41 o
   2   7   8       21.35       35.41      2.63 o
   3   7   8       30.19        9.60      2.92 o
   4   7   8        0.34       -3.32      3.32 o
   5   7   8       18.78       14.08      5.26 o
   6   7   8       44.62       47.76      4.94 o
   7   7   8       18.08        0.46      5.56 o
   8   7   8       12.55        6.03      6.78 o
   9   7   8       25.27        6.29      8.41 o
  10   7   8        3.60        3.25      8.80 o
  11   7   8        8.48        7.94      9.24 o
  12   7   8        9.92        2.30     10.03 o
  13   7   8        2.68        6.27     13.46 o
 -16   8   8        6.43       36.10     14.02 o
 -15   8   8       42.70       30.48     15.16 o
 -14   8   8       16.96       42.03     14.85 o
 -13   8   8       15.00       37.10     13.17 o
 -12   8   8       86.06       93.85     10.00 o
 -11   8   8       85.90      102.17      9.92 o
 -10   8   8       20.84       18.16      8.76 o
  -9   8   8        6.30       -0.84      6.74 o
  -8   8   8        1.77       -0.83      6.31 o
  -7   8   8       57.96       70.74      6.37 o
  -6   8   8       37.51       42.91      5.77 o
  -5   8   8        0.54       -2.43      4.53 o
  -4   8   8       29.84       22.87      3.96 o
  -3   8   8       56.66       62.41      3.80 o
  -2   8   8      686.06      725.76     11.63 o
  -1   8   8      175.08      146.84      4.04 o
   0   8   8      224.45      264.05      7.90 o
   1   8   8      231.99      258.54      5.19 o
   2   8   8      313.79      272.00      5.73 o
   3   8   8        4.38        4.29      2.80 o
   4   8   8       25.45       40.81      3.73 o
   5   8   8        2.38       -4.42      4.42 o
   6   8   8       80.08       71.29      5.48 o
   7   8   8      112.48       70.79      6.67 o
   8   8   8        3.13       10.22      7.06 o
   9   8   8       35.52       32.98      9.01 o
  10   8   8        6.14       11.61      8.06 o
  11   8   8       37.91       30.14      9.73 o
  12   8   8        9.10       12.27     10.10 o
 -16   9   8       42.46       41.43     13.98 o
 -15   9   8       36.12       49.11     14.43 o
 -14   9   8       56.85       92.10     15.29 o
 -13   9   8      103.56      117.87     15.28 o
 -12   9   8      262.64      353.18     14.05 o
 -11   9   8     1121.87     1100.35     27.12 o
 -10   9   8      289.85      350.79     13.10 o
  -9   9   8      448.01      535.47     14.51 o
  -8   9   8     6923.96     6903.64    121.23 o
  -7   9   8     3193.97     3373.86     60.67 o
  -6   9   8       82.15      252.15      7.46 o
  -5   9   8      389.91      309.39      8.73 o
  -4   9   8       70.70      144.13      5.92 o
  -3   9   8      113.27      253.18      6.29 o
  -2   9   8     2391.52     2145.11     31.73 o
  -1   9   8      218.57      374.70      7.18 o
   0   9   8      290.11      348.47      6.74 o
   1   9   8      280.70      416.69      7.31 o
   2   9   8      212.02      133.36      3.77 o
   3   9   8        3.74        7.21      2.28 o
   4   9   8      136.93      124.11      4.57 o
   5   9   8      827.33      590.27     12.27 o
   6   9   8       50.00       73.85      6.43 o
   7   9   8      100.39       68.43      8.23 o
   8   9   8       41.51       27.16      7.33 o
   9   9   8       55.74       97.91      9.03 o
  10   9   8        5.33       10.16      8.43 o
  11   9   8       62.53       43.47     11.55 o
  12   9   8      103.28      162.70     17.01 o
 -16  10   8        0.11        3.33     13.39 o
 -15  10   8        0.17       -2.58     14.78 o
 -14  10   8       22.93       46.87     14.69 o
 -13  10   8       37.49       51.69     14.08 o
 -12  10   8        1.20       -7.20      8.60 o
 -11  10   8        8.05       10.61      9.23 o
 -10  10   8        7.45       -7.74      7.74 o
  -9  10   8       13.95       13.95      6.70 o
  -8  10   8        2.63       -6.60      6.60 o
  -7  10   8       23.48       36.47      6.58 o
  -6  10   8        2.89       10.28      4.62 o
  -5  10   8        3.74       -3.52      4.92 o
  -4  10   8       10.78        4.81      4.51 o
  -3  10   8       45.68        7.67      3.99 o
  -2  10   8      744.26      914.23     13.91 o
  -1  10   8      241.33      201.31      5.11 o
   0  10   8       26.58       23.92      3.20 o
   1  10   8       76.91       58.36      3.07 o
   2  10   8        5.11       12.21      2.69 o
   3  10   8       76.97       40.59      3.58 o
   4  10   8      497.68      573.58     10.61 o
   5  10   8      720.83      712.26     14.17 o
   6  10   8       69.45       37.20      6.20 o
   7  10   8        3.56       -2.31      6.54 o
   8  10   8       21.51       15.59      7.16 o
   9  10   8        2.49        4.98      7.41 o
  10  10   8        6.54       -5.77      8.26 o
  11  10   8       38.54       40.73      9.62 o
  12  10   8        0.61       10.61     11.04 o
 -16  11   8       10.49        1.66     39.80 o
 -15  11   8       38.07       -5.17     12.93 o
 -14  11   8        3.52        4.69     16.65 o
 -13  11   8      148.99      179.02     17.13 o
 -12  11   8       50.15       27.48     10.67 o
 -11  11   8        4.30       -7.17      8.45 o
 -10  11   8        8.02        1.63      7.86 o
  -9  11   8        4.20       -7.02      7.02 o
  -8  11   8       13.63        2.09      6.75 o
  -7  11   8       38.12       39.86      6.33 o
  -6  11   8       49.28       44.29      5.90 o
  -5  11   8        2.40       -5.28      5.28 o
  -4  11   8       68.45       64.57      5.31 o
  -3  11   8      101.99      117.35      5.40 o
  -2  11   8        9.04       11.10      3.63 o
  -1  11   8      227.57      220.95      5.33 o
   0  11   8      343.33      472.50      8.45 o
   1  11   8      218.68      300.89      6.42 o
   2  11   8       77.87       99.82      4.02 o
   3  11   8        9.64        2.78      2.89 o
   4  11   8      562.88      649.98     12.18 o
   5  11   8      256.84      276.93     10.36 o
   6  11   8      404.72      352.66     10.22 o
   7  11   8        4.73       -7.28      7.84 o
   8  11   8       39.07       61.04      8.20 o
   9  11   8       10.38       11.59      7.72 o
  10  11   8       15.36       -7.94     10.42 o
  11  11   8        0.96       -2.69      8.94 o
  12  11   8        2.59       19.20     10.20 o
 -15  12   8        2.37       16.74     12.95 o
 -14  12   8       15.41       25.81     13.21 o
 -13  12   8      332.13      339.54     21.14 o
 -12  12   8       63.26       68.57     11.26 o
 -11  12   8      472.13      530.49     17.29 o
 -10  12   8      326.98      291.29     12.47 o
  -9  12   8     2312.43     2474.70     52.93 o
  -8  12   8       85.51       33.67      6.90 o
  -7  12   8      620.37      530.35     13.40 o
  -6  12   8     1062.16     1107.78     21.49 o
  -5  12   8        2.55       38.17      5.67 o
  -4  12   8      196.51      216.66      7.48 o
  -3  12   8      305.51      196.60      6.95 o
  -2  12   8      220.60       97.95      5.00 o
  -1  12   8       71.26      107.45      4.51 o
   0  12   8      186.13      302.05      6.92 o
   1  12   8       26.89       62.78      3.82 o
   2  12   8       15.26       24.62      3.35 o
   3  12   8       89.46       44.15      5.07 o
   4  12   8      297.65      708.36     18.94 o
   5  12   8      592.36      421.64     15.39 o
   6  12   8      222.51      213.04     11.19 o
   7  12   8       15.80        0.46      7.06 o
   8  12   8       51.91       72.25      8.14 o
   9  12   8      104.53       47.77      8.58 o
  10  12   8       29.92        8.95      8.78 o
  11  12   8       17.97        0.94      9.15 o
  12  12   8       12.12        4.00     10.32 o
 -15  13   8       14.44      -10.80     16.45 o
 -14  13   8       10.83      -11.96     11.96 o
 -13  13   8       18.08        9.95     11.61 o
 -12  13   8       15.61        7.55     11.44 o
 -11  13   8       57.65       59.51      9.34 o
 -10  13   8       19.15       11.09      8.27 o
  -9  13   8       12.25        0.27      7.77 o
  -8  13   8        1.76       -6.47      7.41 o
  -7  13   8       18.18        2.56      6.08 o
  -6  13   8       79.59       78.00      6.75 o
  -5  13   8       13.58        3.96      5.78 o
  -4  13   8       83.47      103.95      6.40 o
  -3  13   8       39.92       29.84      5.17 o
  -2  13   8       39.14       35.69      4.58 o
  -1  13   8       30.30       28.72      4.18 o
   0  13   8       19.62       17.71      3.66 o
   1  13   8      287.30      358.13      7.54 o
   2  13   8       21.58       15.38      4.10 o
   3  13   8       48.36       51.99      6.62 o
   4  13   8       65.75       79.89      5.97 o
   5  13   8      142.14      150.11     10.95 o
   6  13   8       15.49        7.26      6.44 o
   7  13   8       17.42       10.71      7.24 o
   8  13   8       82.12       81.21      8.50 o
   9  13   8       31.53       37.56      8.46 o
  10  13   8       20.39       11.14     11.13 o
  11  13   8        2.05       11.21     10.25 o
 -15  14   8        1.96       -0.32     24.13 o
 -14  14   8       12.97       10.51     23.18 o
 -13  14   8        0.13        0.85     12.26 o
 -12  14   8       46.88       53.56     13.93 o
 -11  14   8        3.42       -8.31      8.31 o
 -10  14   8        4.73       -7.87      7.87 o
  -9  14   8        3.22        4.14      7.82 o
  -8  14   8       10.97        5.08      7.66 o
  -7  14   8        6.44        2.15      6.23 o
  -6  14   8       15.05       12.67      6.16 o
  -5  14   8       17.44       16.08      5.86 o
  -4  14   8       62.70       93.60      6.42 o
  -3  14   8        9.38       14.08      4.88 o
  -2  14   8       21.07       14.88      4.57 o
  -1  14   8      117.20      129.03      5.50 o
   0  14   8       18.10       15.86      4.29 o
   1  14   8       71.56      109.72      4.77 o
   2  14   8       28.91       25.78      4.78 o
   3  14   8      521.41      575.70     13.35 o
   4  14   8      734.24      856.21     17.28 o
   5  14   8     1239.84     1126.62     20.77 o
   6  14   8        8.24       -3.09      6.39 o
   7  14   8        6.06       -1.15      7.18 o
   8  14   8        1.88       -4.53      7.78 o
   9  14   8      250.98      285.29     12.60 o
  10  14   8        1.40        6.23      8.86 o
  11  14   8        1.01       -4.58      9.13 o
 -15  15   8       11.47       -5.96     24.66 o
 -14  15   8       24.56       58.09     15.54 o
 -13  15   8      107.19      151.82     17.17 o
 -12  15   8      309.88      408.56     19.61 o
 -11  15   8       29.37       28.25      9.94 o
 -10  15   8      309.13      269.65     13.28 o
  -9  15   8      936.22     1011.51     25.61 o
  -8  15   8     1529.47     1656.98     37.31 o
  -7  15   8      213.52      223.82     10.73 o
  -6  15   8      968.46     1190.25     23.13 o
  -5  15   8      169.28      181.37      9.00 o
  -4  15   8      365.59      331.44      9.78 o
  -3  15   8       22.44        1.51      5.37 o
  -2  15   8        4.25       13.36      5.24 o
  -1  15   8       64.56       60.58      5.42 o
   0  15   8        0.69       35.13      4.91 o
   1  15   8      137.11      197.91      7.60 o
   2  15   8       24.84        6.80      5.27 o
   3  15   8      126.45      154.89      7.20 o
   4  15   8      316.74      403.67     10.93 o
   5  15   8      533.11      580.31     20.85 o
   6  15   8       17.54       24.02      6.97 o
   7  15   8       18.60       17.04      7.69 o
   8  15   8      156.58      131.77     12.83 o
   9  15   8      335.14      335.78     17.44 o
  10  15   8       11.80       10.49      9.30 o
  11  15   8        5.50       11.75      9.62 o
 -14  16   8       11.32        9.68     20.22 o
 -13  16   8       49.07       48.15     15.39 o
 -12  16   8       24.81       42.13     14.64 o
 -11  16   8       13.29        2.18     10.32 o
 -10  16   8        4.50       -8.34      8.34 o
  -9  16   8        1.31       -8.98      8.98 o
  -8  16   8       17.93        9.16      7.96 o
  -7  16   8        3.07        2.92      7.56 o
  -6  16   8       98.27      128.03      8.89 o
  -5  16   8      145.57      172.51      7.97 o
  -4  16   8       50.65       57.19      6.03 o
  -3  16   8        5.22       -4.00      5.36 o
  -2  16   8        1.41       -0.37      5.05 o
  -1  16   8      158.18      140.25      6.36 o
   0  16   8        3.39        0.08      4.93 o
   1  16   8      213.30      243.49      7.89 o
   2  16   8       27.42       28.57      5.96 o
   3  16   8       15.65        9.57      6.25 o
   4  16   8      672.76      648.29     14.77 o
   5  16   8       82.64       94.52      8.91 o
   6  16   8        0.41        3.28      7.97 o
   7  16   8       20.57       11.45      7.59 o
   8  16   8       52.66       47.42      9.77 o
   9  16   8       83.89      138.62     13.78 o
  10  16   8        3.11       -7.99      9.32 o
  11  16   8        0.05       -2.60     12.47 o
 -14  17   8        5.74       23.28     14.61 o
 -13  17   8       49.54       36.54     15.56 o
 -12  17   8       40.26       12.55     14.41 o
 -11  17   8       43.15       43.61     11.66 o
 -10  17   8        0.48       -4.58      8.61 o
  -9  17   8        8.99       -8.15      8.15 o
  -8  17   8       14.88       13.13      8.15 o
  -7  17   8        2.58       -7.73      7.73 o
  -6  17   8       18.85       34.99      7.85 o
  -5  17   8       53.08       70.58      8.25 o
  -4  17   8       63.48       60.31      6.14 o
  -3  17   8       26.87       21.82      5.57 o
  -2  17   8       65.12       63.25      5.86 o
  -1  17   8       41.12       38.45      5.30 o
   0  17   8       20.99       15.54      5.43 o
   1  17   8      101.29      126.14      7.23 o
   2  17   8       12.54        3.08      6.01 o
   3  17   8      131.30      163.09      8.62 o
   4  17   8       29.44       39.41      6.42 o
   5  17   8       83.35       43.94      9.54 o
   6  17   8       29.95       25.95      8.30 o
   7  17   8       12.37       11.60      7.99 o
   8  17   8       20.00       25.42      8.79 o
   9  17   8       67.66       97.24     10.55 o
  10  17   8        0.99       -4.15      9.25 o
 -14  18   8       37.72      -18.12     20.19 o
 -13  18   8        6.08       44.77     18.20 o
 -12  18   8       65.92      127.72     17.18 o
 -11  18   8      200.98      124.89     16.09 o
 -10  18   8       61.19       78.84     11.12 o
  -9  18   8      279.91      348.45     14.04 o
  -8  18   8     2810.90     3024.56     64.14 o
  -7  18   8      281.15      322.40     13.17 o
  -6  18   8      324.27      296.30     12.13 o
  -5  18   8      465.13      485.42     15.57 o
  -4  18   8      543.04      526.71     16.02 o
  -3  18   8        1.29        4.95      5.40 o
  -2  18   8      233.54      227.37      7.95 o
  -1  18   8      112.48      130.77      7.35 o
   0  18   8        9.43       27.98      6.32 o
   1  18   8       74.26       73.31      6.93 o
   2  18   8       19.61       20.10      6.38 o
   3  18   8      459.85      367.21     11.31 o
   4  18   8      364.38      312.39     10.11 o
   5  18   8       21.73      111.86      8.68 o
   6  18   8       14.35        9.58      8.54 o
   7  18   8        1.90       -1.38      8.71 o
   8  18   8       69.76       46.85      9.61 o
   9  18   8        8.59       32.05     10.84 o
  10  18   8       31.54       32.78     15.60 o
 -13  19   8       32.83        7.58     23.18 o
 -12  19   8       42.31       33.34     26.52 o
 -11  19   8        0.28      -13.24     13.24 o
 -10  19   8       10.65       -9.67     11.02 o
  -9  19   8       15.19        7.24     13.08 o
  -8  19   8        1.72      -13.87     13.87 o
  -7  19   8        2.09       -7.02      8.20 o
  -6  19   8        8.50        0.61      7.95 o
  -5  19   8       69.69       61.02      8.62 o
  -4  19   8       94.81       88.49      8.68 o
  -3  19   8        5.37        0.59      6.99 o
  -2  19   8      215.45      238.22     10.33 o
  -1  19   8       43.00       44.63      7.20 o
   0  19   8       28.04       34.30      6.79 o
   1  19   8       11.03        3.35      6.24 o
   2  19   8       27.74       20.71      6.97 o
   3  19   8      615.01      696.60     19.04 o
   4  19   8       92.91      148.49      9.71 o
   5  19   8       19.28       34.50     10.31 o
   6  19   8        9.34       -6.76      8.67 o
   7  19   8        0.55       -9.81     10.24 o
   8  19   8       11.24       -1.33     10.95 o
   9  19   8       71.34       82.54     19.95 o
 -13  20   8       31.74        7.63     19.37 o
 -12  20   8        7.99        6.44     14.78 o
 -11  20   8        4.07       -7.66     13.78 o
 -10  20   8        6.65       -6.98     15.23 o
  -9  20   8        3.03       -8.96      8.96 o
  -8  20   8        3.28       -8.50      8.50 o
  -7  20   8        1.68      -10.91     10.91 o
  -6  20   8        9.53        8.26      8.11 o
  -5  20   8        0.32       -5.52      7.72 o
  -4  20   8        0.38       -0.78      7.48 o
  -3  20   8      115.36      126.33     10.61 o
  -2  20   8        6.43        2.04      8.33 o
  -1  20   8       16.62       20.02     11.28 o
   0  20   8        0.56       -9.02      9.02 o
   1  20   8        0.30       -7.60      7.66 o
   2  20   8       27.75       20.05      7.88 o
   3  20   8      179.12      219.19     12.41 o
   4  20   8      636.26      608.02     21.60 o
   5  20   8       39.00       52.96     11.10 o
   6  20   8       39.16        7.94      9.99 o
   7  20   8       16.85       -5.03     10.90 o
   8  20   8       67.07       75.45     12.39 o
   9  20   8       71.07       96.09     13.58 o
 -12  21   8      200.61      216.28     19.47 o
 -11  21   8      157.75      178.83     23.13 o
 -10  21   8        1.78       34.23     15.45 o
  -9  21   8      272.87      217.82     13.44 o
  -8  21   8     1921.27     2066.90     46.25 o
  -7  21   8      191.27      262.06     12.72 o
  -6  21   8        1.88      133.82     10.23 o
  -5  21   8      179.40      194.50     12.83 o
  -4  21   8       14.90       51.78     10.06 o
  -3  21   8      556.82      462.46     24.50 o
  -2  21   8       37.46      126.42     13.76 o
  -1  21   8       48.01        9.82     11.17 o
   0  21   8        7.34        2.02     11.43 o
   1  21   8        3.47       -9.38      9.38 o
   2  21   8       46.28       63.53     10.75 o
   3  21   8      399.79      720.83     26.87 o
   4  21   8      269.78      863.70     30.60 o
   5  21   8      207.11      264.04     18.47 o
   6  21   8       17.17       54.84     11.66 o
   7  21   8       20.56       -7.34     12.08 o
   8  21   8       42.60       20.39     11.68 o
   9  21   8      231.04      247.17     38.79 o
 -12  22   8       41.04       35.78     30.07 o
 -11  22   8        8.48       -8.71     17.62 o
 -10  22   8        0.75       -7.09     13.37 o
  -9  22   8       16.71       23.78     11.21 o
  -8  22   8        0.60       13.97      9.53 o
  -7  22   8        6.12       -9.81      9.81 o
  -6  22   8        3.61        3.43     10.65 o
  -5  22   8       30.53       33.81     10.16 o
  -4  22   8       16.07       21.80      9.74 o
  -3  22   8      411.97      472.10     23.09 o
  -2  22   8       68.17       73.56     12.96 o
  -1  22   8       49.44       34.71     12.19 o
   0  22   8        6.48       -7.86      9.79 o
   1  22   8       69.12       47.57     11.03 o
   2  22   8      422.28      452.86     26.13 o
   3  22   8     1099.15     1191.31     35.05 o
   4  22   8      659.90      697.24     24.49 o
   5  22   8      222.51      246.70     15.06 o
   6  22   8        4.25       11.80     11.77 o
   7  22   8       13.30       15.74     11.92 o
   8  22   8       30.08       25.94     12.64 o
 -11  23   8        9.03       -2.67     33.98 o
 -10  23   8        1.78       51.97     20.73 o
  -9  23   8        0.97      -15.02     15.02 o
  -8  23   8       24.81       19.40     11.17 o
  -7  23   8        1.32       -8.15     10.50 o
  -6  23   8        0.19       -3.09     10.09 o
  -5  23   8        3.49        5.11     10.09 o
  -4  23   8        8.92        9.00     12.63 o
  -3  23   8       52.31       59.27     13.18 o
  -2  23   8        1.28        5.62     12.14 o
  -1  23   8       13.48       -5.63     11.53 o
   0  23   8       33.71       13.41     10.86 o
   1  23   8        1.26      -10.19     10.19 o
   2  23   8       41.55       35.14     11.38 o
   3  23   8       90.65      100.98     12.95 o
   4  23   8      286.43      266.51     16.02 o
   5  23   8       11.83       12.32     11.34 o
   6  23   8        9.86        3.35     11.75 o
   7  23   8       30.92       30.76     12.62 o
 -10  24   8      462.34      629.77     42.31 o
  -9  24   8       76.58       89.86     22.39 o
  -8  24   8      283.74      435.30     24.78 o
  -7  24   8      401.64      514.21     21.07 o
  -6  24   8       16.92       16.37     10.93 o
  -5  24   8      131.75      133.86     31.07 o
  -4  24   8       21.99       55.01     13.75 o
  -3  24   8      359.43      335.70     20.24 o
  -2  24   8       52.82       40.15     12.89 o
  -1  24   8       33.42       37.28     12.72 o
   0  24   8       45.07       33.32     11.40 o
   1  24   8       13.86       26.52     12.59 o
   2  24   8       96.74      226.14     20.15 o
   3  24   8      155.63      306.12     20.62 o
   4  24   8      276.77      194.16     14.85 o
   5  24   8       92.71       84.16     14.48 o
   6  24   8       36.71       47.69     16.28 o
   7  24   8       71.16       43.22     19.01 o
 -10  25   8       31.36        9.32     28.87 o
  -9  25   8        0.98       -6.18     18.79 o
  -8  25   8        1.31       -6.91     21.83 o
  -7  25   8        1.92      -14.06     14.06 o
  -6  25   8       34.33       47.23     14.52 o
  -5  25   8       17.41       25.72     17.92 o
  -4  25   8       10.69       20.18     13.76 o
  -3  25   8      106.44      121.19     15.59 o
  -2  25   8       15.71       -0.06     15.06 o
  -1  25   8       12.56        1.17     12.31 o
   0  25   8       47.13       58.16     12.35 o
   1  25   8       15.75        9.24     11.66 o
   2  25   8      114.50      138.83     14.23 o
   3  25   8       53.38       97.44     13.99 o
   4  25   8      105.47      108.13     14.93 o
   5  25   8      171.47      225.40     16.81 o
   6  25   8       23.07       16.59     12.59 o
  -8  26   8        4.29      -10.29     35.03 o
  -7  26   8        5.01       -6.49     20.84 o
  -6  26   8        0.28      -16.88     16.88 o
  -5  26   8        4.86        1.87     14.74 o
  -4  26   8        5.42       13.70     14.43 o
  -3  26   8       69.95       62.44     21.69 o
  -2  26   8        6.98      -13.53     13.53 o
  -1  26   8       14.11        9.82     12.84 o
   0  26   8        2.67       -5.42     11.78 o
   1  26   8        3.27       12.34     12.11 o
   2  26   8      179.82      217.77     16.10 o
   3  26   8      107.48      105.96     14.10 o
   4  26   8      200.59      194.70     16.83 o
   5  26   8       81.50       88.67     14.45 o
  -7  27   8      142.97      224.76     67.20 o
  -6  27   8       20.43       35.35     19.60 o
  -5  27   8        6.88       -1.71     14.57 o
  -4  27   8       86.64      104.93     27.39 o
  -3  27   8      151.94      144.28     16.87 o
  -2  27   8       29.23       66.30     15.67 o
  -1  27   8       32.37      100.99     15.39 o
   0  27   8        7.02       -4.31     12.11 o
   1  27   8       54.12       36.82     14.68 o
   2  27   8       18.16       20.67     12.82 o
   3  27   8      137.63      182.78     22.94 o
   4  27   8      111.32      272.19     18.74 o
  -6  28   8        1.44      -20.65     20.65 o
  -5  28   8        0.29        2.97     14.72 o
  -4  28   8        4.97       -8.08     14.23 o
  -3  28   8       60.47       34.20     15.43 o
  -2  28   8        4.69      -14.31     14.31 o
  -1  28   8       35.45       10.16     12.94 o
   0  28   8        9.36       -5.27     12.43 o
   1  28   8       16.63        3.84     12.52 o
   2  28   8       21.27        4.84     12.81 o
   3  28   8       99.16      136.45     20.92 o
  -5  29   8       34.47      -37.59     37.59 o
  -4  29   8        2.04      -19.67     24.43 o
  -3  29   8       41.08       27.70     19.53 o
  -2  29   8       64.14       65.08     16.61 o
  -1  29   8        4.52        0.03     13.36 o
   0  29   8       18.05       11.49     13.45 o
   1  29   8       13.16       -4.13     12.88 o
 -17   0   9       53.35       33.32     22.82 o
 -16   0   9        8.65       -9.00     20.57 o
 -15   0   9        0.00       -6.93     19.96 o
 -14   0   9      406.65      461.42     33.49 o
 -13   0   9      160.75      146.34     15.94 o
 -12   0   9    16641.41    15807.82    443.77 o
 -11   0   9       49.44       53.98     12.98 o
 -10   0   9        1.42      -11.48     11.48 o
  -9   0   9       30.84       29.00      7.35 o
  -8   0   9    11344.82    10764.16    273.76 o
  -7   0   9       72.45      197.75     10.32 o
  -6   0   9    24959.48    23172.12    583.86 o
  -5   0   9       18.38        9.59      4.71 o
  -4   0   9     4967.61     5748.21    117.91 o
  -3   0   9      367.95      781.63     21.21 o
  -2   0   9      830.71      695.56     16.47 o
  -1   0   9      666.46      480.32     13.65 o
   0   0   9      554.29      878.96     23.11 o
   1   0   9       51.55       55.28      3.52 o
   2   0   9       32.86       -0.13      8.97 o
   3   0   9      351.34      222.15     25.93 o
   4   0   9      370.76      444.82     24.08 o
   5   0   9     1073.22      785.52     24.83 o
   6   0   9      144.54      137.21      8.78 o
   7   0   9       51.07       53.27      7.76 o
   8   0   9        7.93        4.29      9.21 o
   9   0   9       10.43       12.34     10.14 o
  10   0   9        0.01      -11.06     11.06 o
  11   0   9        0.27        7.85     12.40 o
  12   0   9       34.42       54.06     13.89 o
  13   0   9        1.20      -28.26     28.26 o
 -17   1   9       12.87       30.07     22.96 o
 -16   1   9       24.77       32.00     15.56 o
 -15   1   9        0.29      -14.06     14.06 o
 -14   1   9       54.92       83.00     15.06 o
 -13   1   9       88.91       42.60      9.65 o
 -12   1   9      358.94      418.12     15.55 o
 -11   1   9       50.20       44.00      9.63 o
 -10   1   9        8.88       11.97      7.53 o
  -9   1   9       14.70       22.66      6.55 o
  -8   1   9      182.42      209.42      8.90 o
  -7   1   9        3.72        3.35      4.99 o
  -6   1   9     1982.38     2129.83     40.07 o
  -5   1   9        2.07        4.14      3.34 o
  -4   1   9     1797.65     2184.16     31.28 o
  -3   1   9      522.70      666.63     11.59 o
  -2   1   9      885.41      887.69     14.32 o
  -1   1   9       91.38       70.66      3.02 o
   0   1   9     1690.85     1605.25     24.63 o
   1   1   9       50.70       34.32      2.49 o
   2   1   9       25.44        7.37      6.27 o
   3   1   9       77.01       59.49      8.54 o
   4   1   9      188.34      171.94      6.66 o
   5   1   9      843.26      711.09     13.74 o
   6   1   9      114.70       93.25      4.94 o
   7   1   9        6.04        5.84      4.75 o
   8   1   9       14.95       -3.61      6.37 o
   9   1   9       12.40        0.98      7.06 o
  10   1   9       31.57       39.51      8.28 o
  11   1   9        2.24        3.06      8.42 o
  12   1   9        2.65       -5.44      9.50 o
  13   1   9        1.13      -19.32     19.32 o
 -17   2   9       40.37       56.78     39.09 o
 -16   2   9       36.75       26.03     15.28 o
 -15   2   9       11.29       15.19     14.50 o
 -14   2   9        3.79        4.48     12.88 o
 -13   2   9      290.20      371.35     14.59 o
 -12   2   9       16.67        7.12     10.26 o
 -11   2   9       74.25      113.74      9.56 o
 -10   2   9       19.10       16.82      7.58 o
  -9   2   9       12.87       -5.51      6.97 o
  -8   2   9       11.84        9.50      6.12 o
  -7   2   9      292.18      328.10      9.77 o
  -6   2   9     1793.78     1880.71     34.21 o
  -5   2   9      144.39      125.67      4.41 o
  -4   2   9       20.13       36.05      3.86 o
  -3   2   9      701.16      816.17     13.66 o
  -2   2   9       63.14       34.12      2.84 o
  -1   2   9     2303.14     2470.85     34.68 o
   0   2   9      625.22      552.68     12.66 o
   1   2   9        8.36        1.76      2.60 o
   2   2   9        1.84        2.15      2.96 o
   3   2   9       38.82       35.23      3.73 o
   4   2   9      329.57      309.97     12.88 o
   5   2   9      472.79      451.26     13.19 o
   6   2   9      500.03      490.54     10.83 o
   7   2   9       52.79       52.43      5.96 o
   8   2   9       14.26       -1.25      6.68 o
   9   2   9       17.94       21.81      7.31 o
  10   2   9        5.16        5.75      7.96 o
  11   2   9       32.80       35.27      9.14 o
  12   2   9        1.17       10.58      9.27 o
  13   2   9        5.65        1.70     20.36 o
 -17   3   9      117.59      111.72     24.66 o
 -16   3   9       57.35       73.29     20.35 o
 -15   3   9        3.37       -4.72     13.97 o
 -14   3   9       73.53       27.68     13.36 o
 -13   3   9     2955.45     3233.29     68.37 o
 -12   3   9     1269.85     1012.53     26.09 o
 -11   3   9     3816.71     3805.07     78.87 o
 -10   3   9     4698.72     4785.60     90.75 o
  -9   3   9     1682.70     1597.93     33.21 o
  -8   3   9     1010.25     1176.51     25.32 o
  -7   3   9     3259.83     2883.44     53.70 o
  -6   3   9     7360.56     7922.98    136.18 o
  -5   3   9      354.31      321.50      7.09 o
  -4   3   9      382.75      884.05     14.18 o
  -3   3   9     2453.84     2582.36     46.93 o
  -2   3   9       64.05       36.22      2.92 o
  -1   3   9      912.22     1138.59     21.68 o
   0   3   9      424.11      338.67      7.09 o
   1   3   9        8.98       21.69      2.49 o
   2   3   9        3.45        7.47      3.14 o
   3   3   9       90.80       64.07      4.56 o
   4   3   9      278.36      275.04     12.70 o
   5   3   9      750.33      730.84     15.79 o
   6   3   9      656.27      566.39     11.89 o
   7   3   9      168.75      144.48      7.79 o
   8   3   9       24.86       28.26      7.04 o
   9   3   9        4.54       46.70      7.79 o
  10   3   9      116.38      122.35     10.10 o
  11   3   9       85.39       81.09     12.90 o
  12   3   9        4.59       20.54      9.61 o
 -17   4   9       14.82       73.97     33.68 o
 -16   4   9       17.95       36.69     15.99 o
 -15   4   9        3.48      -10.07     14.04 o
 -14   4   9        1.95        9.17     13.18 o
 -13   4   9      180.45      215.09     12.18 o
 -12   4   9       27.78       -8.37      8.37 o
 -11   4   9       60.37       29.86      8.40 o
 -10   4   9       96.90      103.96      8.55 o
  -9   4   9        0.10       -2.82      7.15 o
  -8   4   9       19.40       26.07      6.10 o
  -7   4   9      156.69      160.93      7.42 o
  -6   4   9      788.80      776.37     16.12 o
  -5   4   9      127.32      108.72      4.65 o
  -4   4   9       26.67        8.61      3.29 o
  -3   4   9     1068.52     1120.25     17.92 o
  -2   4   9      144.51       87.76      3.22 o
  -1   4   9     1109.52     1148.74     17.79 o
   0   4   9      216.60      186.17      5.10 o
   1   4   9        3.49        5.13      2.27 o
   2   4   9        2.34        2.18      2.38 o
   3   4   9       18.24       10.19      2.69 o
   4   4   9       71.22      119.20      4.21 o
   5   4   9        4.87       13.05      5.61 o
   6   4   9       53.36       47.06      5.91 o
   7   4   9       69.48       78.01      6.98 o
   8   4   9        8.57        9.34      6.55 o
   9   4   9       19.42       17.44      7.52 o
  10   4   9       11.35        7.06     11.21 o
  11   4   9       28.78       24.20      9.00 o
  12   4   9       23.77        6.22      9.24 o
 -16   5   9       10.92        1.37     18.18 o
 -15   5   9       16.09       22.39     24.39 o
 -14   5   9      103.00       91.71     14.85 o
 -13   5   9        1.71       -9.14      9.14 o
 -12   5   9        2.38       -7.74      8.63 o
 -11   5   9       51.88       37.81      8.86 o
 -10   5   9       12.26       -7.27      7.27 o
  -9   5   9       32.58       36.21      6.81 o
  -8   5   9      120.71       93.58      6.92 o
  -7   5   9        6.70        7.32      5.31 o
  -6   5   9       63.89       62.41      5.74 o
  -5   5   9      334.33      328.59      8.25 o
  -4   5   9      369.02      404.32      8.01 o
  -3   5   9      270.54      344.17      6.90 o
  -2   5   9      202.02      231.19      5.42 o
  -1   5   9      144.69      218.51      7.81 o
   0   5   9      580.34      670.97     10.62 o
   1   5   9       20.28        5.80      2.55 o
   2   5   9       41.65       54.17      3.35 o
   3   5   9      462.40      447.95      8.88 o
   4   5   9        6.41        3.56      3.76 o
   5   5   9       21.20       28.81      6.08 o
   6   5   9      419.98      297.46      7.67 o
   7   5   9       92.63       89.78      7.12 o
   8   5   9       21.58       30.30      7.12 o
   9   5   9       16.34        6.12      7.56 o
  10   5   9        3.51        4.75      8.36 o
  11   5   9       23.27       38.53      9.66 o
  12   5   9        3.61        5.49      9.54 o
 -16   6   9       11.36      -11.56     14.44 o
 -15   6   9        4.73       30.07     14.89 o
 -14   6   9      635.15      605.78     28.42 o
 -13   6   9      160.23      117.87     12.62 o
 -12   6   9      101.48       25.60      9.03 o
 -11   6   9     1223.97     1181.53     30.66 o
 -10   6   9     3285.57     3305.65     64.12 o
  -9   6   9       73.15       12.36      6.61 o
  -8   6   9     1700.63     1308.30     26.86 o
  -7   6   9      369.11      377.57     11.14 o
  -6   6   9      298.24      182.17      7.30 o
  -5   6   9     3308.97     3112.76     52.09 o
  -4   6   9     1132.64      900.98     18.51 o
  -3   6   9      160.55      124.32      4.07 o
  -2   6   9      382.55      399.33      7.39 o
  -1   6   9      243.42      201.30      4.78 o
   0   6   9      316.80      801.19     29.09 o
   1   6   9        4.77       22.48      2.63 o
   2   6   9       14.44       28.15      2.96 o
   3   6   9      181.95      258.97      5.99 o
   4   6   9     1348.43     1008.36     17.76 o
   5   6   9      405.39      343.35     10.49 o
   6   6   9      401.38      361.58      9.35 o
   7   6   9       66.87       63.77      7.30 o
   8   6   9      233.49      134.31      8.59 o
   9   6   9       38.82       30.28      7.47 o
  10   6   9       65.74      123.65     10.16 o
  11   6   9       75.28      123.72     13.20 o
  12   6   9       32.43       41.62     10.21 o
 -16   7   9        4.04        9.22     15.53 o
 -15   7   9       13.62       12.40     14.04 o
 -14   7   9      125.77      163.11     16.91 o
 -13   7   9        6.92       20.26     10.47 o
 -12   7   9        7.50        1.05      8.59 o
 -11   7   9        0.41       -5.13      8.35 o
 -10   7   9        3.27       -7.74      7.74 o
  -9   7   9       10.62        2.79      6.61 o
  -8   7   9       12.93       14.37      6.99 o
  -7   7   9       40.61       36.19      5.64 o
  -6   7   9      146.16      159.20      6.05 o
  -5   7   9      634.55      626.03     14.57 o
  -4   7   9      248.90      275.41      6.33 o
  -3   7   9       16.25       30.94      3.28 o
  -2   7   9       24.14       42.29      3.46 o
  -1   7   9      306.12      304.65      6.22 o
   0   7   9      562.92      496.01      8.42 o
   1   7   9       11.23        6.79      2.69 o
   2   7   9       24.29       29.71      3.13 o
   3   7   9       14.67       11.40      3.07 o
   4   7   9     1252.89     1167.78     20.84 o
   5   7   9      333.11      322.81      8.04 o
   6   7   9        0.49        3.47      6.06 o
   7   7   9       70.83       52.39      6.98 o
   8   7   9       42.21       44.52      7.35 o
   9   7   9       45.83       15.00      7.37 o
  10   7   9       57.39       38.74      9.95 o
  11   7   9       16.62       28.44      9.69 o
  12   7   9       26.64       17.01      9.79 o
 -16   8   9        6.37       -8.05     13.05 o
 -15   8   9       48.02       41.49     15.47 o
 -14   8   9       43.05       81.22     23.21 o
 -13   8   9      126.48      160.85     13.24 o
 -12   8   9       26.85       53.08     12.05 o
 -11   8   9        8.77       14.19      8.91 o
 -10   8   9        8.59       -3.36      9.34 o
  -9   8   9       10.80        0.22      6.60 o
  -8   8   9       11.89       -3.51      6.52 o
  -7   8   9        1.95       12.00      6.10 o
  -6   8   9       68.98       99.22      5.16 o
  -5   8   9        4.55        5.25      4.74 o
  -4   8   9       15.11        8.48      3.75 o
  -3   8   9       34.81       21.22      3.36 o
  -2   8   9      424.51      462.34      8.61 o
  -1   8   9     1649.89     1972.33     28.54 o
   0   8   9      790.56      866.76     13.46 o
   1   8   9       57.46       77.66      3.58 o
   2   8   9       62.53       94.52      3.51 o
   3   8   9      163.33      124.42      4.32 o
   4   8   9     1361.96     1457.17     21.61 o
   5   8   9      839.22      851.65     16.12 o
   6   8   9       21.92       20.24      5.64 o
   7   8   9        5.81       -0.54      6.34 o
   8   8   9       90.35       90.20      8.10 o
   9   8   9        1.01       -0.78      8.16 o
  10   8   9        9.73        5.48      8.28 o
  11   8   9       66.41      104.72     10.81 o
  12   8   9       27.59       12.36     11.83 o
 -16   9   9       20.40       -0.63     12.68 o
 -15   9   9       92.17      105.65     16.80 o
 -14   9   9      590.75      577.65     27.80 o
 -13   9   9     1052.32     1287.36     44.79 o
 -12   9   9      322.97      264.36     12.79 o
 -11   9   9      322.90      367.38     14.01 o
 -10   9   9      540.63      468.52     15.53 o
  -9   9   9     3072.67     3160.34     57.74 o
  -8   9   9     1910.53     1463.30     29.03 o
  -7   9   9      688.33     1353.97     26.85 o
  -6   9   9     1720.15     1700.43     30.72 o
  -5   9   9      236.61      205.43      7.31 o
  -4   9   9       15.29       12.01      4.23 o
  -3   9   9      129.73      139.77      4.75 o
  -2   9   9      398.78      466.00      8.87 o
  -1   9   9     2183.71     2360.96     33.93 o
   0   9   9      299.17      503.93      9.30 o
   1   9   9       14.85       35.76      2.91 o
   2   9   9       43.44       24.15      3.35 o
   3   9   9      314.06      394.02      9.95 o
   4   9   9      843.45     1000.97     26.34 o
   5   9   9      834.08      695.29     20.12 o
   6   9   9       41.66       56.55      6.07 o
   7   9   9       86.77       76.92      7.42 o
   8   9   9       90.01       88.00      8.14 o
   9   9   9        7.04       13.16      7.53 o
  10   9   9       80.34       48.16      9.08 o
  11   9   9       66.52       70.11     10.50 o
  12   9   9       12.14       27.47     10.15 o
 -16  10   9        9.29      -13.16     13.16 o
 -15  10   9       22.66       22.09     15.05 o
 -14  10   9       51.72       77.05     15.79 o
 -13  10   9      121.96      162.95     16.27 o
 -12  10   9        3.23       -6.89      8.54 o
 -11  10   9        5.12       -2.88      9.34 o
 -10  10   9        7.26       -7.77      7.77 o
  -9  10   9       11.93       -2.26      7.33 o
  -8  10   9        6.47       -6.42      6.42 o
  -7  10   9       64.26       65.98      7.04 o
  -6  10   9      195.11      252.01      8.53 o
  -5  10   9        4.70       15.34      5.27 o
  -4  10   9        3.57        1.71      4.72 o
  -3  10   9       13.53       25.79      3.92 o
  -2  10   9       18.67       15.98      3.68 o
  -1  10   9      119.68      167.60      4.80 o
   0  10   9       96.87       90.74      4.19 o
   1  10   9      118.15      122.28      4.16 o
   2  10   9       48.35       29.09      3.60 o
   3  10   9      221.26      200.87      5.78 o
   4  10   9      247.93      206.69     10.53 o
   5  10   9      358.39      312.13      9.64 o
   6  10   9       30.17       38.09      6.87 o
   7  10   9       29.91       20.14      7.00 o
   8  10   9       47.78       60.47      7.89 o
   9  10   9        3.77       -6.14      7.55 o
  10  10   9       57.32       51.21      9.49 o
  11  10   9       71.46       75.72     10.24 o
  12  10   9        4.11        6.99     13.18 o
 -16  11   9       27.36      -11.21     20.39 o
 -15  11   9        1.31      -12.17     12.17 o
 -14  11   9      226.79      207.91     19.19 o
 -13  11   9        0.42       -4.37     13.31 o
 -12  11   9        1.50       -8.66      8.66 o
 -11  11   9        1.77        7.53      8.48 o
 -10  11   9        8.69        1.30      7.97 o
  -9  11   9        3.16       -8.61      8.61 o
  -8  11   9       17.00       -5.76      7.52 o
  -7  11   9       47.68       59.89      6.98 o
  -6  11   9       32.08       20.65      5.93 o
  -5  11   9       92.54      118.37      6.43 o
  -4  11   9        1.74        5.71      4.91 o
  -3  11   9       77.16       99.30      6.53 o
  -2  11   9      109.00      138.31      5.00 o
  -1  11   9     2456.13     3088.78     42.66 o
   0  11   9       49.62       50.56      3.83 o
   1  11   9        6.07        3.06      3.09 o
   2  11   9       19.58       11.98      3.37 o
   3  11   9      523.26      595.30     11.39 o
   4  11   9     2332.11     2080.94     35.04 o
   5  11   9      537.94      473.19     11.38 o
   6  11   9       76.91       57.11      7.17 o
   7  11   9        6.87        9.48      7.00 o
   8  11   9       44.44       43.03      8.00 o
   9  11   9        2.65       -0.18      7.81 o
  10  11   9       15.41       18.62      9.04 o
  11  11   9        0.71       -5.21      9.11 o
 -15  12   9       30.38       34.26     13.40 o
 -14  12   9      634.07      654.47     30.67 o
 -13  12   9      330.34      251.07     19.06 o
 -12  12   9       17.12       14.11      9.05 o
 -11  12   9       34.04       39.28      9.94 o
 -10  12   9       94.40      182.09     10.93 o
  -9  12   9      825.58      838.37     22.00 o
  -8  12   9       57.45       62.73      7.31 o
  -7  12   9     1004.94     1187.75     23.21 o
  -6  12   9       33.51       19.86      6.04 o
  -5  12   9      239.58      268.91      8.70 o
  -4  12   9       30.67       26.08      5.45 o
  -3  12   9       65.96       40.50      5.12 o
  -2  12   9      185.80      180.16      5.85 o
  -1  12   9      846.04      958.15     20.68 o
   0  12   9       64.19       17.82      3.70 o
   1  12   9       37.80       35.62      3.52 o
   2  12   9      665.42      591.20     13.74 o
   3  12   9      315.46      455.56     11.10 o
   4  12   9     1502.83     1194.23     24.90 o
   5  12   9      250.72      344.26      9.13 o
   6  12   9       90.41       31.74      7.13 o
   7  12   9       34.11       41.26      7.56 o
   8  12   9       90.50      104.33      8.88 o
   9  12   9       23.48       27.89      8.50 o
  10  12   9       51.77       74.70      9.97 o
  11  12   9       16.60       30.59      9.85 o
 -15  13   9        0.35        6.17     17.03 o
 -14  13   9       58.00       51.65     16.36 o
 -13  13   9       23.63       15.25     13.99 o
 -12  13   9       11.98      -10.29     10.29 o
 -11  13   9        6.09       -1.01      8.13 o
 -10  13   9        1.93       -6.82      8.03 o
  -9  13   9        0.12       -1.71      7.56 o
  -8  13   9        4.80       -7.33      7.33 o
  -7  13   9       45.81       53.80      6.66 o
  -6  13   9        0.62       -5.96      5.96 o
  -5  13   9        7.99        6.14      5.96 o
  -4  13   9       14.13       11.30      5.54 o
  -3  13   9        8.04        2.46      5.25 o
  -2  13   9       19.73       26.29      4.60 o
  -1  13   9      178.24      224.95      6.02 o
   0  13   9       21.72       12.16      3.88 o
   1  13   9       75.74       70.68      5.06 o
   2  13   9     1462.12     1379.40     25.18 o
   3  13   9       45.37       35.36      6.01 o
   4  13   9      159.55      192.97      9.28 o
   5  13   9       20.75       15.70      6.06 o
   6  13   9       13.02       -6.77      6.77 o
   7  13   9       26.25        6.58      7.48 o
   8  13   9        3.79       12.42      9.19 o
   9  13   9        0.60       10.86      8.28 o
  10  13   9        4.42       -1.44      8.86 o
  11  13   9       24.55       11.53     11.86 o
 -15  14   9        4.90        0.88     22.05 o
 -14  14   9       56.84       38.45     13.35 o
 -13  14   9        9.09        5.09     14.11 o
 -12  14   9       44.26       32.34     11.24 o
 -11  14   9        4.47       -8.24      8.24 o
 -10  14   9        0.91       -7.87      7.87 o
  -9  14   9        0.24       -7.81      7.81 o
  -8  14   9        9.83        6.35      7.65 o
  -7  14   9       35.98       47.27      7.29 o
  -6  14   9       21.49       -0.72      5.87 o
  -5  14   9       63.66       73.27      6.47 o
  -4  14   9        2.95        2.23      5.60 o
  -3  14   9        8.13       12.44      5.54 o
  -2  14   9      155.08      166.75      6.59 o
  -1  14   9       99.39      136.32      5.60 o
   0  14   9        9.55       -0.67      4.12 o
   1  14   9      125.62      145.07      7.18 o
   2  14   9      102.58      130.81      7.31 o
   3  14   9      100.21       92.44      6.27 o
   4  14   9      486.88      437.49     13.02 o
   5  14   9       49.87       32.77      6.27 o
   6  14   9       18.14       18.44      7.33 o
   7  14   9       52.19       58.57      8.34 o
   8  14   9       23.43       51.46      8.69 o
   9  14   9        7.12       11.88      8.49 o
  10  14   9        2.26        8.68     10.10 o
  11  14   9        0.21        5.24     11.48 o
 -15  15   9       19.98       85.70     33.08 o
 -14  15   9      116.77      126.79     17.43 o
 -13  15   9      101.21      160.62     17.19 o
 -12  15   9      639.25      640.72     25.54 o
 -11  15   9       43.26       30.38      9.10 o
 -10  15   9       32.84       86.40      9.69 o
  -9  15   9      123.24       79.66      9.04 o
  -8  15   9      247.72      221.58     11.19 o
  -7  15   9      276.44      262.93     11.30 o
  -6  15   9       24.62       54.30      6.51 o
  -5  15   9      442.37      416.71     11.47 o
  -4  15   9       52.60       49.22      5.94 o
  -3  15   9       10.86       15.84      5.45 o
  -2  15   9      113.38      107.31      6.05 o
  -1  15   9       10.18       42.88      5.87 o
   0  15   9       38.80       20.27      5.21 o
   1  15   9       54.08      156.91      7.39 o
   2  15   9      265.99      736.45     20.48 o
   3  15   9      226.03      486.58     16.52 o
   4  15   9      776.52      825.38     21.72 o
   5  15   9       34.59       71.56      7.36 o
   6  15   9       10.56       17.36      7.61 o
   7  15   9       66.05       56.90      8.47 o
   8  15   9      376.89      274.23     14.04 o
   9  15   9        0.10       34.75      8.97 o
  10  15   9        7.07        7.05     11.41 o
 -14  16   9       25.54       18.17     14.89 o
 -13  16   9       26.88       47.51     15.11 o
 -12  16   9       29.71       22.34     18.75 o
 -11  16   9        7.51       -8.84      8.84 o
 -10  16   9        7.79       -8.25      8.25 o
  -9  16   9        0.08       -8.01      8.01 o
  -8  16   9        3.64       -7.76      7.76 o
  -7  16   9        1.15       -7.22      7.22 o
  -6  16   9        1.89       -1.84      7.02 o
  -5  16   9      104.69      116.29      7.00 o
  -4  16   9      172.80      198.84      8.02 o
  -3  16   9       29.54       24.83      5.62 o
  -2  16   9        3.75        6.01      4.97 o
  -1  16   9        4.38        1.09      5.20 o
   0  16   9        3.26       -2.14      7.22 o
   1  16   9      331.88      350.22     10.62 o
   2  16   9     1051.44     1001.04     20.89 o
   3  16   9      231.65      195.82      8.37 o
   4  16   9      785.30      880.70     18.24 o
   5  16   9       37.25       15.46      9.05 o
   6  16   9        0.83        2.04      8.42 o
   7  16   9       29.99       31.14      8.35 o
   8  16   9       73.89       79.47      9.67 o
   9  16   9        0.83       -8.81      8.81 o
  10  16   9        3.49      -11.83     11.83 o
 -14  17   9        2.83      -14.16     14.16 o
 -13  17   9       22.38       45.35     16.54 o
 -12  17   9        1.81        5.21     21.53 o
 -11  17   9        0.11      -10.43     10.43 o
 -10  17   9        1.58       -8.57      8.57 o
  -9  17   9        6.25        1.48      8.49 o
  -8  17   9        3.18       -7.90      7.90 o
  -7  17   9        9.17        9.98      7.67 o
  -6  17   9        6.70       -5.82      7.15 o
  -5  17   9        3.86        5.44      7.24 o
  -4  17   9      256.70      321.54      9.83 o
  -3  17   9        9.66       17.44      5.50 o
  -2  17   9      188.74      216.91      8.51 o
  -1  17   9        2.29       -2.42      5.32 o
   0  17   9       29.76       36.61      6.34 o
   1  17   9      112.92      102.29      7.24 o
   2  17   9      876.55      884.91     19.37 o
   3  17   9     1054.43     1043.95     20.94 o
   4  17   9      102.79      120.09     11.23 o
   5  17   9       88.40       83.09      9.42 o
   6  17   9       19.58       17.99      8.85 o
   7  17   9        5.91       -3.85      8.18 o
   8  17   9       77.18       80.54      9.99 o
   9  17   9       22.35       20.37      9.46 o
  10  17   9        1.19      -10.71     12.88 o
 -13  18   9       98.50      218.22     19.35 o
 -12  18   9       54.44       41.42     14.66 o
 -11  18   9        9.67       32.73     11.82 o
 -10  18   9       81.78      149.13     13.21 o
  -9  18   9      109.28      162.06     11.19 o
  -8  18   9      316.32      327.16     14.53 o
  -7  18   9      191.45      312.19     12.94 o
  -6  18   9        4.88       -1.71      7.69 o
  -5  18   9       25.62        2.85      7.37 o
  -4  18   9     1073.57      994.68     24.28 o
  -3  18   9        1.14       -1.13      6.76 o
  -2  18   9      181.75      186.06      8.32 o
  -1  18   9       33.47       -1.13      6.21 o
   0  18   9        4.69        7.61      7.11 o
   1  18   9      117.57      115.81      7.60 o
   2  18   9      513.45      385.35     11.87 o
   3  18   9      875.55     1206.12     39.58 o
   4  18   9      192.07      281.30     14.36 o
   5  18   9       72.54       68.53     10.20 o
   6  18   9       34.53       18.56      8.88 o
   7  18   9        8.25       34.55      9.76 o
   8  18   9       29.11       88.57     10.74 o
   9  18   9       50.07       22.39     10.37 o
 -13  19   9        0.09       -2.87     14.61 o
 -12  19   9        8.83       28.68     14.82 o
 -11  19   9        8.30       16.34     11.89 o
 -10  19   9        4.07       -9.18      9.18 o
  -9  19   9       12.28       -1.70      8.91 o
  -8  19   9        6.27       -8.31      8.31 o
  -7  19   9        2.74       -7.29      7.92 o
  -6  19   9        0.22       -5.22     10.30 o
  -5  19   9       11.49        4.85      7.56 o
  -4  19   9      264.03      288.46     14.75 o
  -3  19   9       33.33       23.80      8.74 o
  -2  19   9       19.97        9.35      9.71 o
  -1  19   9       25.35        5.59     11.26 o
   0  19   9       15.60        4.08      7.57 o
   1  19   9       65.60       52.35      8.38 o
   2  19   9      203.45      237.72     11.24 o
   3  19   9      231.54      257.20     13.84 o
   4  19   9       78.90      143.44     22.48 o
   5  19   9       17.22        9.18      9.48 o
   6  19   9       11.87       -6.65      9.66 o
   7  19   9       12.71        5.00     10.33 o
   8  19   9       13.23       27.56     12.20 o
   9  19   9       22.90       19.87     13.59 o
 -13  20   9       45.30       -4.21     28.26 o
 -12  20   9       10.94      -10.95     14.04 o
 -11  20   9        4.43       14.18     15.91 o
 -10  20   9        5.03      -10.43     10.43 o
  -9  20   9        4.01        4.08      9.17 o
  -8  20   9        0.18       -8.51      8.51 o
  -7  20   9        7.91       -5.80     10.71 o
  -6  20   9        7.11       -9.04      9.04 o
  -5  20   9        3.39       -1.90      9.04 o
  -4  20   9       40.39       54.41      9.63 o
  -3  20   9       67.36       68.03     12.79 o
  -2  20   9      131.08      144.04     13.86 o
  -1  20   9       24.30       28.99     10.24 o
   0  20   9       21.09        8.51      9.37 o
   1  20   9       71.66       65.02     10.89 o
   2  20   9      285.89      375.84     15.24 o
   3  20   9      168.46      270.95     14.73 o
   4  20   9      704.21      712.83     28.58 o
   5  20   9       24.92       41.82     10.34 o
   6  20   9       21.29        5.22     10.38 o
   7  20   9        6.34        2.83     11.13 o
   8  20   9       65.69       93.16     15.88 o
 -12  21   9      132.74      166.27     25.51 o
 -11  21   9       63.42       77.99     26.61 o
 -10  21   9        7.81      -14.06     14.06 o
  -9  21   9      212.02      254.63     15.52 o
  -8  21   9      280.11      370.72     17.39 o
  -7  21   9       21.43       98.49     11.63 o
  -6  21   9        0.71       11.89      9.82 o
  -5  21   9        0.12       -9.18      9.18 o
  -4  21   9        4.48       17.32     12.18 o
  -3  21   9      105.77       92.39     13.57 o
  -2  21   9       60.25      130.48     14.54 o
  -1  21   9        2.57       15.48     10.31 o
   0  21   9       22.52       -6.68     14.40 o
   1  21   9       15.30       29.29     10.91 o
   2  21   9       57.47      273.86     14.90 o
   3  21   9       74.91       33.65     11.42 o
   4  21   9      191.33      150.19     14.52 o
   5  21   9      172.28      114.89     12.15 o
   6  21   9       10.79      -10.25     10.25 o
   7  21   9      156.78      129.60     16.69 o
   8  21   9      218.58      257.18     16.06 o
 -11  22   9        2.52      -40.59     40.59 o
 -10  22   9        1.53      -26.91     26.91 o
  -9  22   9        4.41      -17.04     17.04 o
  -8  22   9        1.93      -10.44     10.44 o
  -7  22   9        1.71       -9.86      9.86 o
  -6  22   9       11.80       -3.29      9.44 o
  -5  22   9        5.08      -12.29     12.29 o
  -4  22   9       69.89       56.62     13.50 o
  -3  22   9      214.15      275.20     17.90 o
  -2  22   9       68.06       55.15     18.79 o
  -1  22   9       14.33        4.39     11.07 o
   0  22   9       68.08       65.64     11.23 o
   1  22   9       62.53       40.61     11.09 o
   2  22   9      531.22      583.31     22.23 o
   3  22   9      112.13      141.67     13.33 o
   4  22   9       10.29       39.40     11.82 o
   5  22   9       70.20       82.07     12.20 o
   6  22   9        6.15       11.25     11.86 o
   7  22   9       29.53       20.11     11.86 o
 -11  23   9        0.90        3.39     31.27 o
 -10  23   9        0.14       14.82     56.83 o
  -9  23   9        5.87       -0.36     31.60 o
  -8  23   9       33.77       65.19     11.66 o
  -7  23   9        3.32      -12.59     12.59 o
  -6  23   9       31.78       47.09     13.34 o
  -5  23   9       88.14      102.64     14.81 o
  -4  23   9       38.30       44.88     13.59 o
  -3  23   9      103.52      106.81     16.58 o
  -2  23   9        4.28       -7.08     12.35 o
  -1  23   9       12.81       -1.18     10.67 o
   0  23   9        1.85      -10.32     10.32 o
   1  23   9        5.92        9.40     11.02 o
   2  23   9      248.14      317.29     18.67 o
   3  23   9       34.28       28.09     13.09 o
   4  23   9       52.25       39.57     12.32 o
   5  23   9       25.43       17.07     12.99 o
   6  23   9       10.84       -3.20     11.41 o
   7  23   9        1.62       -9.24     11.34 o
  -9  24   9       42.22       68.13     22.69 o
  -8  24   9     1036.58     1279.67     46.19 o
  -7  24   9       16.57       51.99     15.00 o
  -6  24   9      218.34      258.66     28.43 o
  -5  24   9      336.17      295.15     19.66 o
  -4  24   9       67.71      117.47     18.81 o
  -3  24   9      292.62      295.41     19.55 o
  -2  24   9        6.33       41.72     13.53 o
  -1  24   9       40.25       16.64     11.69 o
   0  24   9       39.47       21.09     11.71 o
   1  24   9       64.43       26.17     11.89 o
   2  24   9      221.18       91.50     13.37 o
   3  24   9      641.10      387.10     20.48 o
   4  24   9      100.07      175.03     14.73 o
   5  24   9       11.77       66.94     13.46 o
   6  24   9       50.84       54.30     12.76 o
  -9  25   9       20.83       65.25     28.26 o
  -8  25   9       15.58       60.41     24.36 o
  -7  25   9        2.06      -13.95     13.95 o
  -6  25   9       55.96       62.94     15.36 o
  -5  25   9       60.88       42.65     14.98 o
  -4  25   9       97.99       73.86     15.28 o
  -3  25   9      159.29      199.92     17.75 o
  -2  25   9       15.67       18.68     14.08 o
  -1  25   9       72.15       57.24     12.53 o
   0  25   9       99.79       79.06     13.21 o
   1  25   9      141.90      165.07     15.69 o
   2  25   9      246.21      291.37     21.14 o
   3  25   9      437.04      546.06     22.80 o
   4  25   9      109.75      108.06     13.92 o
   5  25   9        6.26       -4.75     12.58 o
  -8  26   9        8.52      -18.63     20.44 o
  -7  26   9       18.05        7.20     27.08 o
  -6  26   9        3.86       -6.85     13.87 o
  -5  26   9        3.30       -6.99     23.05 o
  -4  26   9       91.57       88.70     15.96 o
  -3  26   9       48.77       19.54     14.97 o
  -2  26   9       20.95       29.17     13.34 o
  -1  26   9        4.95        4.22     12.26 o
   0  26   9       11.33        6.64     12.17 o
   1  26   9       29.11        2.61     12.04 o
   2  26   9       39.81       38.10     12.74 o
   3  26   9       63.01       77.60     13.92 o
   4  26   9        1.17        8.83     13.16 o
  -7  27   9       65.10       17.38     54.42 o
  -6  27   9       60.33       81.07     16.36 o
  -5  27   9       28.93        6.05     14.66 o
  -4  27   9      314.02      334.58     25.52 o
  -3  27   9        2.27       22.59     15.19 o
  -2  27   9       64.45       34.91     17.08 o
  -1  27   9       35.92        3.45     12.73 o
   0  27   9        2.01       -6.27     12.35 o
   1  27   9       14.97       -3.62     12.63 o
   2  27   9       32.21      109.11     14.53 o
   3  27   9        9.62       40.98     14.49 o
  -6  28   9       18.41       13.77     29.47 o
  -5  28   9        3.78       -3.10     18.45 o
  -4  28   9       51.15       42.09     16.04 o
  -3  28   9       11.55       -6.61     15.49 o
  -2  28   9       43.97       44.52     14.69 o
  -1  28   9       31.35       29.15     13.47 o
   0  28   9        1.40      -12.49     12.49 o
   1  28   9      100.04       82.35     20.29 o
   2  28   9        3.35      -18.04     18.04 o
  -4  29   9       31.24       45.70     43.00 o
  -3  29   9        4.86      -17.99     17.99 o
  -2  29   9        3.61      -17.07     17.07 o
  -1  29   9       14.97      -12.76     18.66 o
   0  29   9        3.23      -20.45     37.59 o
 -17   0  10        7.89      -13.23     30.07 o
 -16   0  10       67.84      151.91     40.59 o
 -15   0  10       41.40      -20.88     26.46 o
 -14   0  10     1315.15     1286.68     64.31 o
 -13   0  10        3.31       24.01     13.05 o
 -12   0  10     5445.37     5539.56    159.89 o
 -11   0  10        4.61       12.90     11.54 o
 -10   0  10      600.53      981.43     34.53 o
  -9   0  10       30.86       -6.75      6.75 o
  -8   0  10       54.57       51.43      7.69 o
  -7   0  10      151.93       77.89     10.41 o
  -6   0  10      576.34      523.60     16.87 o
  -5   0  10       47.29      194.40      7.65 o
  -4   0  10      393.21      742.85     27.11 o
  -3   0  10       33.86       40.09      5.22 o
  -2   0  10        0.23       48.76      4.11 o
  -1   0  10      101.83      160.83      6.38 o
   0   0  10        1.51       19.86      5.07 o
   1   0  10        6.87        1.49      3.45 o
   2   0  10        0.05        7.72     16.28 o
   3   0  10      448.07      296.00     36.88 o
   4   0  10      110.89       28.95     14.22 o
   5   0  10       95.69      103.98      6.60 o
   6   0  10      189.32      187.09      9.95 o
   7   0  10       84.21       59.64      9.29 o
   8   0  10        0.32        8.64      9.23 o
   9   0  10        0.00       -3.70      9.96 o
  10   0  10        0.15       47.86     15.30 o
  11   0  10        1.08        7.21     12.11 o
  12   0  10        0.46       11.44     13.39 o
 -17   1  10       19.18       59.52     23.28 o
 -16   1  10       64.15       53.12     16.45 o
 -15   1  10        8.23        3.62     14.70 o
 -14   1  10      117.49       93.25     15.67 o
 -13   1  10       11.90       -4.16      8.76 o
 -12   1  10       78.28       76.38      9.67 o
 -11   1  10       36.20       49.03      8.88 o
 -10   1  10       12.96       -5.99      5.99 o
  -9   1  10        9.65       -6.44      6.44 o
  -8   1  10       13.17       23.63      5.11 o
  -7   1  10       24.41        9.57      5.01 o
  -6   1  10       23.86       46.05      4.88 o
  -5   1  10       34.07       43.42      3.68 o
  -4   1  10     1140.93     1369.96     20.27 o
  -3   1  10       68.62       89.29      3.91 o
  -2   1  10       29.74       29.55      2.88 o
  -1   1  10      167.25      131.38      4.54 o
   0   1  10       30.45       67.45      2.88 o
   1   1  10        2.21        1.43      2.63 o
   2   1  10        7.35        8.21      7.48 o
   3   1  10      329.55      300.31     13.78 o
   4   1  10        0.00        0.47      9.28 o
   5   1  10      140.61      110.74      5.32 o
   6   1  10       31.21       23.49      4.28 o
   7   1  10       38.02       42.78      6.51 o
   8   1  10        1.62        0.70      7.52 o
   9   1  10       12.45       13.07      7.12 o
  10   1  10       10.79       -3.55      7.92 o
  11   1  10       23.06       24.28      8.87 o
  12   1  10        4.22       -7.72      8.61 o
 -17   2  10        2.07       -4.45     21.82 o
 -16   2  10        7.21      -11.56     14.30 o
 -15   2  10       18.36       -8.15     14.32 o
 -14   2  10      118.94      149.50     16.67 o
 -13   2  10       34.26       38.43      9.56 o
 -12   2  10        4.34       -2.51      8.68 o
 -11   2  10       15.72       29.58      8.75 o
 -10   2  10        6.35       -6.81      7.01 o
  -9   2  10        2.24        3.34      6.20 o
  -8   2  10        8.40        2.45      5.88 o
  -7   2  10      404.53      391.74     10.07 o
  -6   2  10      169.02      134.28      5.97 o
  -5   2  10        8.95       -3.26      3.26 o
  -4   2  10      651.86      600.88     10.30 o
  -3   2  10       98.59      141.16      4.48 o
  -2   2  10       60.23       76.59      3.41 o
  -1   2  10       14.26        7.43      2.50 o
   0   2  10       41.97       35.67      2.59 o
   1   2  10        2.96       10.01      2.50 o
   2   2  10        0.26        2.14      3.32 o
   3   2  10       25.22       26.54      4.53 o
   4   2  10       90.89       73.98      5.14 o
   5   2  10       61.60       56.24      4.34 o
   6   2  10       90.11      113.19      5.26 o
   7   2  10       47.61       31.52      6.06 o
   8   2  10        1.09        1.09      6.39 o
   9   2  10        6.54        4.35      7.01 o
  10   2  10       18.41        5.91      7.85 o
  11   2  10       43.38       21.89      8.81 o
  12   2  10        1.30       -8.83      8.83 o
 -17   3  10        7.48      103.65     24.31 o
 -16   3  10        8.23       66.60     15.94 o
 -15   3  10      628.40      582.09     28.15 o
 -14   3  10     1224.88     1486.28     50.52 o
 -13   3  10      767.73      738.84     21.69 o
 -12   3  10       14.29       73.98     12.81 o
 -11   3  10     1941.16     1856.03     41.21 o
 -10   3  10     6957.14     7001.96    131.21 o
  -9   3  10      729.50      659.79     16.30 o
  -8   3  10       49.51      297.19      9.61 o
  -7   3  10     1879.23     1865.97     36.00 o
  -6   3  10      517.35      525.39     11.72 o
  -5   3  10       59.34      135.19      4.80 o
  -4   3  10     2058.80     1981.78     32.57 o
  -3   3  10      291.92      346.86      7.40 o
  -2   3  10       34.11      117.61      4.99 o
  -1   3  10      221.33      161.18      4.27 o
   0   3  10       92.58       60.96      3.33 o
   1   3  10       18.83       10.03      2.68 o
   2   3  10      427.79      337.06      9.34 o
   3   3  10       22.18       90.59      8.73 o
   4   3  10      280.11      285.15     13.10 o
   5   3  10      187.76      158.67      5.38 o
   6   3  10      204.52      174.92      5.87 o
   7   3  10       42.20       78.19      6.75 o
   8   3  10       25.54       15.70      8.09 o
   9   3  10       39.63       46.49      7.66 o
  10   3  10       80.28       63.74      8.83 o
  11   3  10       53.06       37.00      9.21 o
  12   3  10        0.25        1.13     13.23 o
 -16   4  10        4.04       18.64     15.19 o
 -15   4  10      111.91      117.43     17.13 o
 -14   4  10       59.82       59.15     14.52 o
 -13   4  10        1.77        3.15      8.69 o
 -12   4  10        1.30        6.74      8.75 o
 -11   4  10        1.58       -8.20      8.20 o
 -10   4  10        4.21        1.47      7.20 o
  -9   4  10        6.61        4.30      6.81 o
  -8   4  10       17.87        2.23      6.09 o
  -7   4  10      230.91      290.95      9.12 o
  -6   4  10       63.47       44.93      5.26 o
  -5   4  10       23.73       38.85      4.05 o
  -4   4  10      763.43      879.36     14.99 o
  -3   4  10       47.32       54.84      3.46 o
  -2   4  10      323.01      404.98      7.57 o
  -1   4  10      205.29      224.59      5.18 o
   0   4  10       47.88       52.73      3.29 o
   1   4  10       73.19       39.00      3.16 o
   2   4  10      893.37      815.44     13.86 o
   3   4  10       36.38       14.91      3.15 o
   4   4  10      347.16      333.11      7.73 o
   5   4  10       21.85        4.29      3.72 o
   6   4  10        3.23        3.85      4.36 o
   7   4  10       10.86        9.18      5.92 o
   8   4  10       30.13       19.17      6.58 o
   9   4  10        9.54       12.39      7.41 o
  10   4  10       60.62       51.53      8.94 o
  11   4  10       11.77       13.78      8.97 o
  12   4  10        6.74       -4.92      8.86 o
 -16   5  10        6.05       14.94     15.19 o
 -15   5  10      100.59       88.37     16.00 o
 -14   5  10        7.45       14.88     14.47 o
 -13   5  10       24.19       55.91     10.45 o
 -12   5  10        4.21        9.29      9.03 o
 -11   5  10       36.19       34.14      8.75 o
 -10   5  10        1.14       -4.22      6.43 o
  -9   5  10        6.08        2.41      6.33 o
  -8   5  10       24.61       42.84      6.40 o
  -7   5  10      138.60      161.86      7.20 o
  -6   5  10        7.26        5.67      4.86 o
  -5   5  10      169.67      268.72      7.00 o
  -4   5  10        6.49       16.74      3.41 o
  -3   5  10      882.25     1047.92     18.11 o
  -2   5  10      696.08      800.36     13.28 o
  -1   5  10      528.56      504.95      8.40 o
   0   5  10        0.58        6.56      2.98 o
   1   5  10       42.46       28.37      2.93 o
   2   5  10      219.64      197.30      5.63 o
   3   5  10     1375.14     1169.41     19.64 o
   4   5  10      146.06      141.76      4.75 o
   5   5  10        8.41        3.56      3.96 o
   6   5  10      121.90       98.34      7.59 o
   7   5  10       35.98       55.25      6.56 o
   8   5  10        1.61        1.17      6.36 o
   9   5  10       92.77       99.13      8.90 o
  10   5  10       13.24        7.08      8.47 o
  11   5  10       16.51       23.46      9.19 o
  12   5  10        0.76       -5.67      8.86 o
 -16   6  10       11.62        8.17     17.23 o
 -15   6  10       59.24      104.94     16.85 o
 -14   6  10     1693.28     1393.54     48.30 o
 -13   6  10     1910.06     2018.09     45.36 o
 -12   6  10      614.16      547.12     19.19 o
 -11   6  10     1927.16     2224.58     48.51 o
 -10   6  10      123.64      103.18     10.26 o
  -9   6  10      580.39      675.04     17.79 o
  -8   6  10      670.30      807.26     18.65 o
  -7   6  10     1760.88     1583.03     31.35 o
  -6   6  10      178.20      212.32      6.66 o
  -5   6  10      411.81      561.75     11.24 o
  -4   6  10      265.10      209.67      5.69 o
  -3   6  10      725.30      826.25     17.95 o
  -2   6  10     1157.41     1091.40     18.78 o
  -1   6  10      525.91      532.49     10.69 o
   0   6  10        5.35       13.55      2.76 o
   1   6  10      205.30      224.81      6.93 o
   2   6  10      210.16      270.76      9.35 o
   3   6  10     1249.08     1054.31     23.33 o
   4   6  10      287.52      285.53      8.40 o
   5   6  10      375.54      224.69      7.59 o
   6   6  10      150.66      137.18      6.89 o
   7   6  10      123.33      107.43      7.42 o
   8   6  10       47.34       38.05      7.93 o
   9   6  10      113.10      103.36      8.93 o
  10   6  10       59.15      114.25     10.06 o
  11   6  10       17.47       12.13      9.26 o
  12   6  10       14.00        0.82     12.91 o
 -16   7  10        0.85        8.67     14.90 o
 -15   7  10        2.08      -12.24     14.50 o
 -14   7  10      192.63      222.35     18.41 o
 -13   7  10       74.78       94.07     10.54 o
 -12   7  10       34.63       46.86      9.14 o
 -11   7  10        7.04       -0.11      8.22 o
 -10   7  10        1.79       13.57      8.51 o
  -9   7  10        9.02       -6.85      6.85 o
  -8   7  10       36.89       38.71      6.44 o
  -7   7  10       84.47      101.78      6.86 o
  -6   7  10       18.04       14.53      4.59 o
  -5   7  10      104.69      117.69      5.70 o
  -4   7  10      103.25      153.58      5.02 o
  -3   7  10      224.68      285.40      6.62 o
  -2   7  10      185.19      212.90      5.37 o
  -1   7  10       29.74       39.69      3.27 o
   0   7  10        0.79        2.84      2.67 o
   1   7  10      578.67      526.59     10.04 o
   2   7  10        6.58       40.45      3.54 o
   3   7  10      558.18      556.74     10.65 o
   4   7  10      380.52      332.02     12.23 o
   5   7  10      256.13      268.17      7.74 o
   6   7  10       74.37       45.38      6.35 o
   7   7  10       44.66       33.40      8.85 o
   8   7  10        7.53       12.95      6.98 o
   9   7  10      188.03      165.65      9.81 o
  10   7  10       20.92        4.69      8.72 o
  11   7  10        1.18       -1.65      9.16 o
  12   7  10       19.89        7.17     16.01 o
 -16   8  10        0.25       18.34     15.27 o
 -15   8  10       80.70       84.09     16.60 o
 -14   8  10       28.06       37.81     14.99 o
 -13   8  10       18.35       15.11      9.57 o
 -12   8  10       28.38       30.53      9.24 o
 -11   8  10        1.82       -8.15      8.15 o
 -10   8  10       20.56       18.22      8.76 o
  -9   8  10       23.35       31.25      6.96 o
  -8   8  10      327.42      392.59     11.87 o
  -7   8  10      231.96      227.54      8.41 o
  -6   8  10       31.58       27.00      5.29 o
  -5   8  10       24.90       23.57      4.83 o
  -4   8  10        0.86       -1.44      3.66 o
  -3   8  10      665.11      753.49     12.21 o
  -2   8  10     2788.58     3107.13     43.14 o
  -1   8  10     1179.85     1113.45     16.92 o
   0   8  10        1.72        0.21      2.69 o
   1   8  10       96.36       41.55      3.29 o
   2   8  10      386.92      374.36      8.04 o
   3   8  10      990.03      907.07     15.91 o
   4   8  10     1251.53     1204.85     19.79 o
   5   8  10      100.75      110.05      5.96 o
   6   8  10       48.94       56.83      6.67 o
   7   8  10      202.90      168.04      9.93 o
   8   8  10       26.10        1.20      6.98 o
   9   8  10       15.06       15.55     11.00 o
  10   8  10        5.64        7.29     10.34 o
  11   8  10        0.46       18.75      9.82 o
 -16   9  10       24.51      -14.67     14.67 o
 -15   9  10       93.22      115.93     17.54 o
 -14   9  10      467.38      453.95     24.64 o
 -13   9  10      551.59      466.74     19.52 o
 -12   9  10     1461.45     1612.19     37.39 o
 -11   9  10     1348.66     1455.42     34.12 o
 -10   9  10       40.56      142.70     10.00 o
  -9   9  10      912.40      824.39     18.93 o
  -8   9  10     4365.47     4141.83     74.28 o
  -7   9  10     1479.95     1478.13     29.06 o
  -6   9  10       11.16       10.00      5.97 o
  -5   9  10       52.67       26.51      5.20 o
  -4   9  10        2.78        5.45      4.25 o
  -3   9  10      281.54      301.43      7.09 o
  -2   9  10     1200.95     1555.65     25.65 o
  -1   9  10       49.82      185.75      5.21 o
   0   9  10       53.68       15.21      2.78 o
   1   9  10      223.30      220.68      6.93 o
   2   9  10      353.64      447.52     12.04 o
   3   9  10      442.15      606.90     10.91 o
   4   9  10     1068.88     1055.67     17.47 o
   5   9  10      139.96      112.38      7.28 o
   6   9  10       55.81       38.15      6.81 o
   7   9  10      424.61      309.93     13.58 o
   8   9  10       34.66       50.53      7.68 o
   9   9  10      135.46      123.76      9.31 o
  10   9  10       35.31       29.99      8.99 o
  11   9  10       18.59       32.59      9.85 o
 -16  10  10        2.03       -3.67     21.92 o
 -15  10  10        5.64      -12.78     18.53 o
 -14  10  10       41.90       48.88     14.99 o
 -13  10  10        9.23       -1.43     10.99 o
 -12  10  10       32.47       12.33      9.11 o
 -11  10  10        5.04        2.40      8.95 o
 -10  10  10        2.01       -7.94      7.94 o
  -9  10  10        6.00       -1.85      7.40 o
  -8  10  10      198.53      237.61      9.76 o
  -7  10  10       11.02       -6.25      6.32 o
  -6  10  10        8.38        0.22      6.14 o
  -5  10  10       20.46       23.82      5.39 o
  -4  10  10        2.56        2.12      4.40 o
  -3  10  10      263.48      271.43      6.65 o
  -2  10  10      170.01      200.02      5.80 o
  -1  10  10      674.50      742.82     12.41 o
   0  10  10      143.47      145.75      4.99 o
   1  10  10      132.17      133.97      4.74 o
   2  10  10     1040.31      938.12     15.83 o
   3  10  10      230.49      384.57     15.82 o
   4  10  10        5.13       27.89      4.66 o
   5  10  10      103.51       81.89      6.38 o
   6  10  10        6.98        7.95      6.70 o
   7  10  10      125.06      110.80      8.44 o
   8  10  10        5.57        4.78      7.27 o
   9  10  10       48.01       49.48      8.64 o
  10  10  10       58.67       56.72      9.37 o
  11  10  10        0.60       -0.98      9.87 o
 -16  11  10        0.53      -23.75     23.75 o
 -15  11  10        4.69       -2.92     14.97 o
 -14  11  10       71.24      101.15     16.49 o
 -13  11  10       17.23        0.23     10.96 o
 -12  11  10       16.14        2.31      9.16 o
 -11  11  10        2.98       -4.99      8.32 o
 -10  11  10       17.14       13.13      7.96 o
  -9  11  10       28.47        7.04      7.68 o
  -8  11  10        0.61       -6.10      6.38 o
  -7  11  10      258.64      299.32     10.27 o
  -6  11  10      275.83      302.36      9.43 o
  -5  11  10        5.79       -4.98      5.47 o
  -4  11  10        6.26       -2.85      4.89 o
  -3  11  10        2.45       10.85      4.44 o
  -2  11  10     1069.00     1201.04     19.71 o
  -1  11  10       49.06       51.56      4.02 o
   0  11  10       77.99       63.02      3.87 o
   1  11  10      512.14      482.45      9.74 o
   2  11  10       14.54       21.72      4.72 o
   3  11  10     1311.57     1165.90     21.80 o
   4  11  10      264.69      231.46      7.23 o
   5  11  10      165.55      116.00      8.05 o
   6  11  10       18.25        3.56      6.69 o
   7  11  10      218.16      197.44     10.02 o
   8  11  10       48.53       27.62      7.80 o
   9  11  10       10.49       14.35      9.77 o
  10  11  10        2.19       25.73      9.10 o
  11  11  10        1.72        3.99      9.02 o
 -15  12  10       27.85       11.23     14.74 o
 -14  12  10      146.45      264.81     20.46 o
 -13  12  10      157.24      178.32     19.88 o
 -12  12  10       10.26        9.42      9.82 o
 -11  12  10       71.63       81.79      9.72 o
 -10  12  10      899.13     1143.55     28.10 o
  -9  12  10      538.30      480.49     15.88 o
  -8  12  10      312.11      257.19     11.16 o
  -7  12  10     1149.18     1139.88     23.62 o
  -6  12  10     1361.86     1383.68     26.03 o
  -5  12  10       40.17       43.27      6.19 o
  -4  12  10       86.17      132.27      6.80 o
  -3  12  10       17.39       15.44      4.79 o
  -2  12  10      102.37      345.36      7.92 o
  -1  12  10      148.99      328.80      7.27 o
   0  12  10      101.78      109.46      4.93 o
   1  12  10      344.68      302.03     11.49 o
   2  12  10      114.28      111.76      6.22 o
   3  12  10     1508.86     1245.79     27.84 o
   4  12  10      299.65      367.03      9.61 o
   5  12  10      172.41      205.19      9.66 o
   6  12  10       37.19       30.46      7.29 o
   7  12  10       95.77      102.71      8.67 o
   8  12  10       42.12       43.99      8.17 o
   9  12  10       38.64       76.06      9.36 o
  10  12  10       39.89       59.38     12.86 o
  11  12  10        8.33        0.76     12.82 o
 -15  13  10        4.34      -17.08     17.51 o
 -14  13  10       15.89       -3.93     14.32 o
 -13  13  10        5.74      -13.26     13.26 o
 -12  13  10        6.13        0.12      9.81 o
 -11  13  10        5.65       -5.45      8.47 o
 -10  13  10        4.36       -8.12      8.12 o
  -9  13  10        1.79        6.61      7.96 o
  -8  13  10       29.52       25.43      8.13 o
  -7  13  10      177.80      205.66      8.58 o
  -6  13  10      205.12      200.94      8.10 o
  -5  13  10        0.85       -5.67      5.67 o
  -4  13  10      289.48      309.00      9.18 o
  -3  13  10       30.04       26.75      5.35 o
  -2  13  10      665.78      671.53     12.67 o
  -1  13  10       49.62       37.48      4.66 o
   0  13  10       18.20       18.03      4.81 o
   1  13  10      919.35      913.42     19.08 o
   2  13  10       39.58       20.54      5.40 o
   3  13  10       86.30       92.54      9.61 o
   4  13  10      201.80      218.48      8.87 o
   5  13  10       17.61       26.81      7.19 o
   6  13  10       17.40        6.04      7.17 o
   7  13  10       27.74       31.23      7.89 o
   8  13  10       51.69       29.82      8.25 o
   9  13  10       12.32        3.92      8.55 o
  10  13  10        0.85        2.12     10.66 o
 -15  14  10       35.29       37.35     15.50 o
 -14  14  10       24.42       44.53     15.06 o
 -13  14  10        7.33        3.07     14.39 o
 -12  14  10        0.22       11.96     10.71 o
 -11  14  10        0.06       -1.33      8.86 o
 -10  14  10        4.16       -5.20      8.37 o
  -9  14  10        5.46        0.74      8.21 o
  -8  14  10        6.40        0.27      7.43 o
  -7  14  10       12.23       12.64      7.35 o
  -6  14  10        2.11        3.35      5.89 o
  -5  14  10      138.79      131.16      7.16 o
  -4  14  10      339.78      355.69     10.18 o
  -3  14  10       61.13       48.94      5.72 o
  -2  14  10       59.80       78.38      5.44 o
  -1  14  10      114.36      148.40      6.69 o
   0  14  10        0.94       -5.01      5.53 o
   1  14  10       80.85      115.63      9.53 o
   2  14  10      163.30      166.21      7.65 o
   3  14  10      425.70      543.74     12.91 o
   4  14  10       91.67       97.50      7.42 o
   5  14  10       42.05       10.00      7.84 o
   6  14  10       47.61       35.29      7.76 o
   7  14  10        0.04        4.53      7.81 o
   8  14  10        6.95       -9.05      9.05 o
   9  14  10       58.00       32.83     12.66 o
  10  14  10       11.03       27.91     13.40 o
 -14  15  10       88.42       89.43     19.96 o
 -13  15  10       66.42       -1.47     13.51 o
 -12  15  10       18.89       -2.00     10.66 o
 -11  15  10       10.31       -8.80      8.80 o
 -10  15  10      422.96      507.30     17.07 o
  -9  15  10       41.20       63.62     12.19 o
  -8  15  10       28.30       65.52      8.72 o
  -7  15  10      425.17      512.11     16.18 o
  -6  15  10       34.76       64.70      7.38 o
  -5  15  10      374.96      303.19      9.55 o
  -4  15  10      856.61      789.00     17.85 o
  -3  15  10      125.11      241.66      8.16 o
  -2  15  10      399.05      407.93     11.04 o
  -1  15  10       48.26      133.54      7.41 o
   0  15  10      171.51      109.72      6.92 o
   1  15  10      838.88      966.39     22.98 o
   2  15  10      480.30      435.57     11.96 o
   3  15  10      151.12      111.12      6.93 o
   4  15  10       14.93       55.97     11.95 o
   5  15  10       35.40       37.19      8.36 o
   6  15  10      148.47      119.92      9.74 o
   7  15  10      191.02      135.43      9.71 o
   8  15  10        7.00       13.00      8.53 o
   9  15  10       64.01       44.01      9.27 o
  10  15  10       44.88       73.92     12.12 o
 -14  16  10       21.52        9.89     15.02 o
 -13  16  10       11.01       21.18     14.44 o
 -12  16  10        0.99        5.39     11.32 o
 -11  16  10        0.08       -8.62      8.62 o
 -10  16  10        2.76       11.14      9.20 o
  -9  16  10        0.33       -8.12      8.12 o
  -8  16  10        6.34       -2.59      7.87 o
  -7  16  10       47.31       47.52      8.39 o
  -6  16  10       18.53        4.89      7.22 o
  -5  16  10      437.56      450.87     13.72 o
  -4  16  10      483.31      516.05     13.02 o
  -3  16  10      205.20      194.70      8.37 o
  -2  16  10       29.87       21.42      5.77 o
  -1  16  10       89.03       55.03      6.61 o
   0  16  10      331.68      334.45     12.95 o
   1  16  10     1873.78     2040.13     38.33 o
   2  16  10      954.12     1060.74     22.05 o
   3  16  10       23.05       48.77      6.62 o
   4  16  10        0.85        3.14      7.52 o
   5  16  10        0.27        1.78      7.96 o
   6  16  10       78.99       79.93      9.26 o
   7  16  10        0.45       10.25      8.37 o
   8  16  10        7.48       -3.55      8.71 o
   9  16  10       43.77       49.54      9.68 o
  10  16  10        5.24        7.05     15.49 o
 -14  17  10       36.81       36.56     15.31 o
 -13  17  10        8.47       -1.08     14.04 o
 -12  17  10        0.13      -21.30     26.91 o
 -11  17  10        0.35       -9.37      9.37 o
 -10  17  10        2.97       -8.95      8.95 o
  -9  17  10        4.84       -8.48      8.48 o
  -8  17  10       11.03       21.37      8.52 o
  -7  17  10        6.53       -4.16      7.69 o
  -6  17  10       27.33       20.71      7.67 o
  -5  17  10       86.67      121.80      9.83 o
  -4  17  10       15.79        7.08      7.34 o
  -3  17  10        3.03       -5.87      5.87 o
  -2  17  10      619.03      702.76     17.18 o
  -1  17  10       39.32       48.27      6.69 o
   0  17  10       70.88       81.68      7.10 o
   1  17  10      318.91      369.52     12.87 o
   2  17  10      307.40      298.02     11.54 o
   3  17  10      855.42      823.91     21.20 o
   4  17  10      473.62      428.22     15.69 o
   5  17  10        7.65        0.85      8.23 o
   6  17  10       30.94       31.80      9.08 o
   7  17  10      167.58      185.97     12.06 o
   8  17  10       20.71       -8.75      8.75 o
   9  17  10        0.00      -11.11     11.66 o
 -13  18  10       11.18       -0.44     22.85 o
 -12  18  10      151.28      260.78     20.28 o
 -11  18  10       11.04       53.75     12.32 o
 -10  18  10      372.97      424.28     16.26 o
  -9  18  10      126.19      198.79     11.78 o
  -8  18  10      125.06      243.44     12.17 o
  -7  18  10      252.12      201.87     11.06 o
  -6  18  10       59.35      117.58     10.92 o
  -5  18  10      604.63      550.09     19.63 o
  -4  18  10      138.89      117.13     10.32 o
  -3  18  10       11.40       13.35      8.87 o
  -2  18  10      255.11      295.39     13.23 o
  -1  18  10       60.47       49.55      7.19 o
   0  18  10      144.66      222.42     10.10 o
   1  18  10      684.40      749.64     23.32 o
   2  18  10      482.67      889.40     20.80 o
   3  18  10     1302.74     1072.24     33.88 o
   4  18  10      209.30      287.43     13.18 o
   5  18  10       49.73       67.23      9.30 o
   6  18  10        3.75       30.38      9.80 o
   7  18  10      229.36      163.47     14.17 o
   8  18  10       45.94       17.88     10.41 o
   9  18  10       11.02       28.40     11.24 o
 -13  19  10        6.17      -17.89     18.71 o
 -12  19  10        8.32      -18.41     18.41 o
 -11  19  10        5.97       -6.37     13.52 o
 -10  19  10       11.56       26.02     11.18 o
  -9  19  10        5.35       21.26     10.60 o
  -8  19  10       27.32        9.27      9.60 o
  -7  19  10       41.26       31.07      9.93 o
  -6  19  10       70.71       71.41     10.44 o
  -5  19  10      330.64      355.22     15.42 o
  -4  19  10       67.55       48.96     11.90 o
  -3  19  10        0.93       -6.53     16.23 o
  -2  19  10      174.97      181.02     13.63 o
  -1  19  10      209.21      223.41     11.25 o
   0  19  10      721.74      748.22     24.70 o
   1  19  10      936.12      988.52     31.31 o
   2  19  10      865.58      941.77     23.86 o
   3  19  10      780.40      870.23     27.62 o
   4  19  10        4.47       -8.88      9.75 o
   5  19  10       45.24       43.73     11.41 o
   6  19  10        1.13        5.77     10.29 o
   7  19  10       80.34       93.82     11.91 o
   8  19  10        5.23       -3.84     11.05 o
 -12  20  10        0.63       17.61     26.16 o
 -11  20  10        5.97       -4.19     25.00 o
 -10  20  10        1.01      -10.75     10.75 o
  -9  20  10        3.22       -3.78     11.95 o
  -8  20  10        0.20       -4.65     13.94 o
  -7  20  10        0.62       -3.67      9.44 o
  -6  20  10        9.72       10.52      9.50 o
  -5  20  10        7.94       -4.74     11.69 o
  -4  20  10       52.31       26.28     12.36 o
  -3  20  10        4.11        0.17     11.03 o
  -2  20  10       18.99       20.45     13.44 o
  -1  20  10        1.75       -5.62      9.63 o
   0  20  10       16.39       24.22      9.99 o
   1  20  10       23.68       36.55     10.78 o
   2  20  10      514.30      576.90     21.58 o
   3  20  10      143.29      126.18     14.36 o
   4  20  10       24.78       10.65     10.02 o
   5  20  10       10.23        2.17     10.10 o
   6  20  10       37.15       40.75     11.24 o
   7  20  10        1.26        5.21     11.24 o
   8  20  10       10.79       13.49     12.36 o
 -12  21  10       43.15       23.86     41.19 o
 -11  21  10       30.96       68.07     21.23 o
 -10  21  10       52.01       -9.56     13.40 o
  -9  21  10       57.90      105.44     12.50 o
  -8  21  10       44.34        8.49     10.30 o
  -7  21  10        9.30       33.15     13.27 o
  -6  21  10       60.96       48.80     13.43 o
  -5  21  10       56.78       64.26     16.51 o
  -4  21  10        9.95        5.06     12.07 o
  -3  21  10       56.53       73.17     13.20 o
  -2  21  10       35.04       55.97     11.45 o
  -1  21  10       39.41       51.61     10.89 o
   0  21  10       83.79      130.73     12.37 o
   1  21  10      272.97      360.22     20.42 o
   2  21  10      386.61      594.85     23.29 o
   3  21  10      107.52      311.08     18.03 o
   4  21  10       23.58       37.63     10.87 o
   5  21  10       13.74        4.18     10.44 o
   6  21  10       71.96       19.79     13.23 o
   7  21  10       11.16        1.86     13.92 o
 -10  22  10        2.94      -32.17     32.17 o
  -9  22  10        7.28      -21.43     22.87 o
  -8  22  10       18.83      -17.58     17.58 o
  -7  22  10       10.05       -3.56     11.99 o
  -6  22  10       16.53        3.07     12.64 o
  -5  22  10       21.29      -11.58     17.80 o
  -4  22  10        3.71       -0.69     12.69 o
  -3  22  10       40.54       62.50     15.67 o
  -2  22  10       13.86       18.37     11.26 o
  -1  22  10        5.63       -1.70     10.34 o
   0  22  10       51.57       42.31     11.61 o
   1  22  10       30.59       47.81     11.76 o
   2  22  10       38.51       50.05     11.75 o
   3  22  10      127.62      142.34     13.55 o
   4  22  10       21.78       27.89     11.45 o
   5  22  10       10.47       -0.57     12.43 o
   6  22  10       29.53        4.72     11.52 o
   7  22  10        7.43      -11.12     11.55 o
 -10  23  10        5.10      -11.49     74.27 o
  -9  23  10       18.94        2.20     44.20 o
  -8  23  10        1.84      -13.07     13.44 o
  -7  23  10        1.36      -13.17     13.17 o
  -6  23  10        4.51       -9.90     13.02 o
  -5  23  10        0.37      -12.53     12.53 o
  -4  23  10        3.10        5.10     13.10 o
  -3  23  10       47.17       61.43     13.72 o
  -2  23  10       50.14       53.48     20.12 o
  -1  23  10       22.71        3.36     10.94 o
   0  23  10       53.31       64.03     11.71 o
   1  23  10      503.35      558.01     22.17 o
   2  23  10      377.40      405.60     19.21 o
   3  23  10      200.96      220.78     15.70 o
   4  23  10      110.31      101.20     13.63 o
   5  23  10       51.03       43.04     15.14 o
   6  23  10       28.24       27.36     12.08 o
  -9  24  10       65.27       44.29     33.98 o
  -8  24  10       42.68       78.50     15.77 o
  -7  24  10       15.83       24.79     14.45 o
  -6  24  10      124.46      139.94     16.98 o
  -5  24  10        4.64        9.25     13.59 o
  -4  24  10       10.51       19.62     13.92 o
  -3  24  10       71.39       53.38     14.78 o
  -2  24  10        0.30        9.66     12.33 o
  -1  24  10       30.92       11.66     11.92 o
   0  24  10       30.16       10.22     11.64 o
   1  24  10       75.54      264.98     16.40 o
   2  24  10       87.07      470.09     23.09 o
   3  24  10      153.90      177.69     21.52 o
   4  24  10       88.94       97.12     13.46 o
   5  24  10       37.58       15.93     12.61 o
  -9  25  10       15.73      -30.70     32.93 o
  -8  25  10        5.81       25.99     19.03 o
  -7  25  10       11.68       -1.95     14.34 o
  -6  25  10       22.41        8.94     14.64 o
  -5  25  10       15.96        6.71     14.10 o
  -4  25  10        6.82      -19.70     19.70 o
  -3  25  10       12.12       -6.98     12.80 o
  -2  25  10       42.19       48.36     14.46 o
  -1  25  10      111.15      101.37     14.73 o
   0  25  10       10.53       -9.15     14.14 o
   1  25  10      137.73      143.23     14.38 o
   2  25  10       89.25       86.44     13.80 o
   3  25  10       65.90       59.03     14.81 o
   4  25  10       17.33       13.21     12.36 o
   5  25  10        9.14       20.15     29.47 o
  -8  26  10        5.74      -10.85     20.63 o
  -7  26  10       11.02        7.16     14.72 o
  -6  26  10        1.55        0.35     15.88 o
  -5  26  10        2.21        7.20     14.03 o
  -4  26  10       19.50       -6.53     14.68 o
  -3  26  10       50.74       59.22     14.15 o
  -2  26  10       35.95       30.41     13.04 o
  -1  26  10        2.64       -8.22     12.81 o
   0  26  10       18.10        5.40     15.28 o
   1  26  10        7.08       -4.74     12.46 o
   2  26  10      258.69      306.61     18.12 o
   3  26  10        9.15        3.00     12.40 o
   4  26  10        3.93      -15.94     30.67 o
  -7  27  10       17.40      -14.70     38.94 o
  -6  27  10       28.62       54.14     15.81 o
  -5  27  10        2.19       26.80     15.23 o
  -4  27  10       28.54        7.12     17.71 o
  -3  27  10       19.76        1.02     13.02 o
  -2  27  10       58.19       45.19     15.88 o
  -1  27  10       19.37        7.97     12.97 o
   0  27  10        2.11        2.81     17.75 o
   1  27  10        8.84       37.98     20.13 o
   2  27  10       51.48       67.86     13.96 o
  -5  28  10        3.02       -3.33     16.97 o
  -4  28  10       64.29       36.97     31.21 o
  -3  28  10        4.74      -13.38     13.38 o
  -2  28  10      104.45       95.55     14.92 o
  -1  28  10        5.25      -13.08     13.08 o
   0  28  10        1.02      -12.61     12.61 o
   1  28  10        3.38       35.41     24.47 o
 -17   0  11       40.38       28.57     31.87 o
 -16   0  11      275.35      328.13     31.25 o
 -15   0  11       21.88        1.33     20.92 o
 -14   0  11        1.16       14.20     13.85 o
 -13   0  11        4.96       39.02     13.80 o
 -12   0  11    10942.51    11656.78    328.91 o
 -11   0  11       22.87       26.55     16.23 o
 -10   0  11      266.73      136.90     14.54 o
  -9   0  11       23.52       72.10     14.02 o
  -8   0  11       10.81       -3.68      7.41 o
  -7   0  11        4.19       25.98      8.18 o
  -6   0  11      473.76      239.13     10.63 o
  -5   0  11      166.81       54.76      5.89 o
  -4   0  11        5.64       11.78      4.88 o
  -3   0  11       34.18       45.27      4.71 o
  -2   0  11       22.76      105.28      5.46 o
  -1   0  11        1.52       -1.12      4.26 o
   0   0  11       22.95       28.17      4.07 o
   1   0  11      174.19      163.47      7.19 o
   2   0  11      349.56      227.02     23.67 o
   3   0  11       25.81       20.20     11.95 o
   4   0  11       44.27       16.75     12.67 o
   5   0  11      580.21      512.26     29.63 o
   6   0  11      419.00      186.09      9.36 o
   7   0  11       96.99       51.48      8.75 o
   8   0  11       44.53       57.57     10.05 o
   9   0  11      145.46      165.82     13.31 o
  10   0  11        1.81       63.35     11.73 o
  11   0  11       21.25       -5.36     19.71 o
  12   0  11       12.15      -11.73     29.77 o
 -17   1  11       23.95       26.10     21.76 o
 -16   1  11      109.98      113.38     17.09 o
 -15   1  11        9.03       16.61     14.67 o
 -14   1  11        0.02      -10.40     10.40 o
 -13   1  11        9.89        5.19      8.87 o
 -12   1  11       34.38       49.73      9.34 o
 -11   1  11       29.46       36.91      8.60 o
 -10   1  11       16.40       -7.34      7.34 o
  -9   1  11       28.66       -6.04      6.04 o
  -8   1  11        8.27        6.50      4.90 o
  -7   1  11       10.51       12.20      4.89 o
  -6   1  11      258.31      230.40      7.09 o
  -5   1  11       42.22       38.79      3.91 o
  -4   1  11        3.74       29.86      3.45 o
  -3   1  11       53.92       51.18      3.37 o
  -2   1  11      463.61      466.21      8.02 o
  -1   1  11        6.52        3.56      3.02 o
   0   1  11       44.32       50.25      2.96 o
   1   1  11       36.82       76.44      4.20 o
   2   1  11      107.14       57.35      9.37 o
   3   1  11       11.66        9.45      8.49 o
   4   1  11        7.92        6.71      8.70 o
   5   1  11      461.94      324.72     14.54 o
   6   1  11        9.92        8.69      4.27 o
   7   1  11       35.00       27.09      5.86 o
   8   1  11        3.43       -0.40      6.10 o
   9   1  11       72.46       48.64      7.60 o
  10   1  11        5.43       -7.30      7.52 o
  11   1  11       20.34        1.49      8.27 o
 -16   2  11        0.80       -1.38     14.48 o
 -15   2  11        4.98       11.70     14.51 o
 -14   2  11        1.72      -12.23     12.82 o
 -13   2  11        2.43        4.82      9.29 o
 -12   2  11       12.54       -5.81      8.90 o
 -11   2  11       24.73       40.07      8.68 o
 -10   2  11       88.62      113.72      8.41 o
  -9   2  11      139.33      204.81      9.11 o
  -8   2  11        6.89        8.51      5.81 o
  -7   2  11      174.30      160.60      6.59 o
  -6   2  11       20.30       30.29      4.77 o
  -5   2  11      340.39      351.54      7.74 o
  -4   2  11       19.23       30.40      3.48 o
  -3   2  11       15.63       32.63      3.26 o
  -2   2  11      138.07      163.43      4.90 o
  -1   2  11        0.15       -2.84      3.06 o
   0   2  11       59.40       23.28      2.77 o
   1   2  11        8.59       15.21      3.54 o
   2   2  11       33.32       28.26      3.88 o
   3   2  11        1.84       -0.10      4.64 o
   4   2  11       71.84       50.38      5.14 o
   5   2  11        3.21       -3.93      4.70 o
   6   2  11       79.01       80.97      4.71 o
   7   2  11       19.64        8.32      5.70 o
   8   2  11        4.48       12.85      6.24 o
   9   2  11       94.17       83.39      8.36 o
  10   2  11        0.34        1.84      7.64 o
  11   2  11        9.73        8.70      8.46 o
 -16   3  11        8.39        3.62     14.31 o
 -15   3  11      504.70      529.80     26.38 o
 -14   3  11      283.85      274.41     16.14 o
 -13   3  11      354.72      392.00     15.33 o
 -12   3  11      131.51      160.05     11.25 o
 -11   3  11      371.37      365.64     13.70 o
 -10   3  11     5086.90     4622.80     86.43 o
  -9   3  11     3030.30     3469.76     61.91 o
  -8   3  11       21.32       44.20      6.17 o
  -7   3  11     1254.15     1176.99     24.27 o
  -6   3  11      218.84      337.78      9.00 o
  -5   3  11      983.54      851.17     13.92 o
  -4   3  11       75.52       33.35      3.58 o
[truncated: 259,459 more chars]
